# Supplementary material for: Identification of an Immune-Related Gene Signature Based on Immunogenomic Landscape Analysis to Predict the Prognosis of Adult Acute Myeloid Leukemia Patients
Source: Front Oncol. 2020 Nov 20;10:574939. doi: 10.3389/fonc.2020.574939 (PMC7714942; doi:10.3389/fonc.2020.574939)
Supplement: Supplementary file 2 [file Table_1.xls]

## Sheet: diff_gene_immune_table
	log2FoldChange	pvalue	fdr	label
PRKRA	1.30959	5.38807e-168	3.79565e-167	up
IL1A	1.60849	4.46925e-14	7.26681e-14	up
IRF3	-1.34584	7.01099e-119	3.34534e-118	down
MAVS	3.04939	0	0	up
RELA	-1.92065	3.5361e-214	3.54732e-213	down
CAMP	-6.72712	1.22109e-190	1.01628e-189	down
CASP1	-2.20543	8.58409e-109	3.77612e-108	down
IL1B	-1.33166	1.43807e-21	2.64262e-21	down
TLR4	-1.82458	3.072e-33	6.53825e-33	down
TLR2	-3.30097	8.50602e-168	5.98743e-167	down
PELI3	-1.40928	2.56148e-40	5.92226e-40	down
TLR3	1.02698	2.27157e-09	3.38791e-09	up
CLEC4E	-6.16577	1.91938e-165	1.33285e-164	down
ITGB1	1.00189	1.32754e-50	3.43845e-50	up
IFNG	-4.79066	6.46441e-73	2.09105e-72	down
HDAC2	1.11826	6.20061e-123	3.06662e-122	up
IL6	-3.09661	7.82275e-39	1.77362e-38	down
ISG15	-2.95355	3.19033e-78	1.08024e-77	down
IFNB1	2.17049	8.17347e-12	1.27958e-11	up
JMJD6	-3.16608	0	0	down
RORC	-2.74268	1.4698e-70	4.64437e-70	down
IL23A	-1.04051	1.07067e-23	2.02358e-23	down
IL2	-1.6817	0.000194296	0.00025555	down
IL7R	-3.65694	3.88318e-180	2.99795e-179	down
NLRC5	-1.90469	2.5332e-144	1.47978e-143	down
NLRP3	-2.0423	1.81949e-62	5.33158e-62	down
C2	3.2635	3.38471e-49	8.62298e-49	up
PLA2G2A	-9.75289	3.6014e-225	3.89925e-224	down
IL22	-1.88517	5.74353e-06	7.91156e-06	down
SKP2	1.29082	4.19982e-144	2.44779e-143	up
IFI27	-4.72796	1.88441e-85	6.8145e-85	down
IFIT3	-2.25308	4.66379e-53	1.23875e-52	down
HACE1	2.48278	5.62891e-187	4.57083e-186	up
NFKBIA	-1.78431	9.76938e-63	2.86922e-62	down
TNFAIP3	-1.88159	1.3965e-67	4.29675e-67	down
TLR5	-3.79753	1.32587e-84	4.76694e-84	down
CXCR1	-10.3174	0	0	down
LGALS3	-3.13375	1.13708e-100	4.67142e-100	down
LGALS1	-1.55219	5.68764e-35	1.2383e-34	down
IL10	-2.1674	3.03612e-26	5.92723e-26	down
STAT3	-2.16579	0	0	down
MX1	-1.94946	3.74872e-28	7.51035e-28	down
C5	1.87258	4.4151e-98	1.77263e-97	up
CEACAM8	-3.86201	1.04713e-50	2.71373e-50	down
C5AR1	-4.22016	2.47098e-138	1.37101e-137	down
IRF7	-2.83776	2.09698e-131	1.10339e-130	down
AIP	-1.94928	1.83944e-276	2.89603e-275	down
DHX33	1.76562	5.3211e-214	5.32021e-213	up
RNASEL	-1.11353	1.01557e-28	2.05036e-28	down
IL32	-4.61721	1.55141e-246	2.00915e-245	down
CTSK	-1.41238	9.3547e-66	2.83091e-65	down
CTSS	-1.59695	2.19628e-46	5.42733e-46	down
TLR7	1.43007	1.61408e-17	2.77669e-17	up
SPHK1	-2.20198	1.1242e-96	4.45603e-96	down
FCN3	-4.8009	1.71808e-86	6.27086e-86	down
GSK3A	-1.20965	6.63774e-112	3.00272e-111	down
TLR8	-2.73332	7.011e-41	1.63143e-40	down
OAS1	-1.69669	3.1254e-38	7.04269e-38	down
IRAK1	-1.32255	5.45893e-120	2.63264e-119	down
MYD88	-2.22449	2.88696e-127	1.47598e-126	down
PELI1	-2.09953	6.43794e-64	1.91734e-63	down
IFRD1	-2.61225	1.02235e-190	8.51658e-190	down
EGFR	-3.10074	6.13394e-57	1.69883e-56	down
PDE12	1.2257	5.88807e-173	4.3113e-172	up
LYN	-2.24642	3.47732e-182	2.72784e-181	down
PQBP1	-1.03979	4.34661e-89	1.6186e-88	down
TNF	-1.76005	1.34669e-30	2.77957e-30	down
AIM2	-3.461	1.1654e-83	4.15437e-83	down
IFI16	-1.68037	4.03695e-78	1.36511e-77	down
MAPK14	-1.84597	2.3675e-77	7.95358e-77	down
TREM1	-5.40326	1.90278e-276	2.98793e-275	down
PGLYRP1	-6.85062	1.49589e-260	2.1385e-259	down
FPR2	-5.33292	6.23954e-199	5.52457e-198	down
FPR1	-6.86545	0	0	down
PPARG	-1.7827	1.26546e-18	2.21673e-18	down
PPARGC1A	3.95943	1.28985e-55	3.51505e-55	up
CASP4	-2.34793	1.21149e-166	8.49126e-166	down
PTX3	-1.50186	8.21759e-20	1.46934e-19	down
S100A12	-5.53309	1.00555e-138	5.60689e-138	down
CXCL14	-2.09987	2.26936e-18	3.95723e-18	down
CAPRIN1	1.41744	0	0	up
ULK1	-2.35509	5.74237e-251	7.66798e-250	down
WFDC12	-1.59087	0.00110367	0.00141335	down
HAVCR2	-1.94037	1.84815e-64	5.52972e-64	down
HIF1A	-1.63035	7.84894e-89	2.91618e-88	down
IL18	1.21839	5.48534e-48	1.38087e-47	up
CXCR4	-2.81212	2.73153e-114	1.26066e-113	down
IL18R1	-5.66473	6.70911e-253	9.05956e-252	down
CLEC6A	-3.13146	2.2384e-51	5.83621e-51	down
ANO6	1.35666	9.51656e-127	4.85304e-126	up
P2RX7	1.1663	2.57495e-24	4.90891e-24	up
TPP2	1.59939	3.58581e-160	2.3897e-159	up
IFITM3	-4.66926	1.36328e-180	1.05476e-179	down
INSIG1	-1.04813	1.07748e-32	2.27924e-32	down
TP53	1.21974	2.28856e-94	8.88179e-94	up
S100A8	-3.79988	3.23189e-80	1.11655e-79	down
IL17A	-2.43198	1.16991e-05	1.60002e-05	down
IL22RA2	2.20458	5.13803e-07	7.27027e-07	up
TLR6	-2.74746	8.96981e-106	3.83991e-105	down
DEFA6	-2.57202	3.02027e-08	4.40327e-08	down
DEFA5	-4.33465	5.42076e-29	1.09835e-28	down
NOD2	-2.32348	4.15083e-64	1.23824e-63	down
IRF1	-2.6207	4.9803e-267	7.43826e-266	down
LCN2	-8.28363	4.33271e-252	5.81144e-251	down
ADCY8	-2.09277	5.60092e-06	7.71807e-06	down
SCN5A	-4.09438	2.12368e-78	7.20701e-78	down
ECSIT	-1.27346	2.1305e-64	6.37029e-64	down
ARG1	-6.71795	3.22488e-305	6.06203e-304	down
PTEN	-1.49678	2.76989e-83	9.83123e-83	down
PRKACA	-2.71426	3.50158e-272	5.39974e-271	down
CXCL2	1.36782	9.04882e-12	1.41477e-11	up
CCNA2	2.85894	2.29741e-96	9.07437e-96	up
SAMHD1	1.74546	1.49115e-41	3.49968e-41	up
DNM1L	1.8423	0	0	up
BST2	-1.4429	1.44864e-53	3.86712e-53	down
MAP2K7	-1.37139	1.74079e-207	1.65513e-206	down
IFIT1	-1.54711	9.65788e-15	1.58795e-14	down
TXNIP	-2.6908	5.05057e-214	5.05253e-213	down
AICDA	-2.75327	3.88658e-31	8.08113e-31	down
TICAM2	4.00568	2.687e-134	1.44852e-133	up
TICAM1	-1.05324	4.7252e-45	1.15172e-44	down
MSR1	-1.47722	8.02942e-12	1.25724e-11	down
HMGB1	1.06911	8.0917e-83	2.85738e-82	up
BGN	-2.63285	6.60095e-30	1.35268e-29	down
CMA1	-2.35008	4.99279e-12	7.85383e-12	down
TIRAP	1.32771	2.97255e-56	8.16115e-56	up
C3	-2.67306	1.12924e-46	2.8032e-46	down
EGLN2	6.34347	0	0	up
PRKDC	1.36941	2.94341e-50	7.59205e-50	up
CEBPB	-4.5716	0	0	down
TRIM25	-2.47557	8.15487e-183	6.42517e-182	down
RNF135	-1.45832	8.02499e-55	2.16989e-54	down
IKBKG	-2.11766	4.7802e-262	6.88281e-261	down
CLEC4D	-4.67915	4.47354e-98	1.79529e-97	down
HDAC11	-1.23046	1.96954e-52	5.19001e-52	down
IDO1	-4.46657	2.97292e-52	7.81807e-52	down
CXCL12	4.01317	2.15892e-56	5.94271e-56	up
PIAS3	1.07266	1.59425e-119	7.6557e-119	up
CCL5	-4.1464	2.22584e-184	1.77624e-183	down
UCP2	-1.59095	8.8992e-81	3.08749e-80	down
IL12A	3.37612	6.05543e-102	2.51755e-101	up
RNF125	1.58893	7.35137e-64	2.18757e-63	up
ASCC3	1.90483	9.66961e-212	9.50459e-211	up
MASP2	2.91923	1.10173e-148	6.65136e-148	up
MASP1	-4.50395	2.28303e-56	6.27956e-56	down
WNT2B	1.49284	6.08446e-32	1.27614e-31	up
ANKRD17	1.8354	0	0	up
UCHL1	-1.50735	2.49709e-11	3.86893e-11	down
ERN1	-3.44677	0	0	down
CD14	-3.57515	5.32157e-82	1.8642e-81	down
IL27	-4.53572	3.48716e-203	3.22705e-202	down
TNFSF10	-2.20869	1.19383e-41	2.80406e-41	down
PPP1CA	-1.03582	9.28803e-55	2.50952e-54	down
TRIM63	-6.10424	2.24526e-89	8.37997e-89	down
TRIM61	-1.22562	6.49746e-08	9.39368e-08	down
TRIM55	-2.01469	5.17872e-16	8.69083e-16	down
TRIM45	3.29392	3.32978e-188	2.72474e-187	up
TRIM37	1.20921	5.61757e-140	3.16265e-139	up
TRIM27	-1.27024	2.44451e-43	5.86079e-43	down
TRIM24	2.29768	0	0	up
TRIM6	2.84964	4.5049e-87	1.65161e-86	up
TRIM67	1.06264	2.37964e-11	3.68886e-11	up
TRIM56	1.54175	9.71203e-98	3.88374e-97	up
TRIM50	-1.09495	6.33504e-07	8.94227e-07	down
TRIM13	3.87138	0	0	up
TRIM8	-1.56283	2.90903e-74	9.52782e-74	down
TRIM71	4.64064	1.4636e-90	5.51743e-90	up
TRIM58	1.46026	1.67885e-23	3.16411e-23	up
TRIM26	-1.24305	9.84427e-124	4.89552e-123	down
TRIM21	-2.24495	1.70774e-126	8.68664e-126	down
TRIM7	-1.71698	5.23745e-36	1.15211e-35	down
IL1R2	-8.5068	1.70212e-173	1.25037e-172	down
MUL1	-1.13011	1.83171e-52	4.82963e-52	down
S100A9	-5.62187	2.73121e-179	2.09068e-178	down
LEP	-6.24785	4.13868e-102	1.72384e-101	down
RAD23A	-1.6079	6.70288e-78	2.26406e-77	down
COX5B	-1.46873	3.01652e-104	1.2789e-103	down
ABL1	1.14242	4.7827e-62	1.39443e-61	up
ITGB3	1.1517	4.51685e-09	6.6978e-09	up
ITGAV	1.79912	5.45622e-65	1.6396e-64	up
MAP1LC3C	-2.40463	9.89027e-12	1.54539e-11	down
FOXO3	-1.11807	1.73152e-56	4.76844e-56	down
ADIPOQ	-1.5083	1.25141e-08	1.84052e-08	down
ABCA1	-1.40124	1.6049e-27	3.18664e-27	down
IL1RL1	-2.35214	5.55856e-34	1.19504e-33	down
IL15	-1.62151	9.80485e-27	1.92834e-26	down
SQSTM1	-1.00244	4.01383e-63	1.1858e-62	down
NLRC4	-3.59746	1.80766e-95	7.07943e-95	down
CFTR	-3.07417	5.52914e-14	8.97638e-14	down
MMP9	-8.88604	0	0	down
AHSG	-7.41853	3.29062e-78	1.11378e-77	down
OLFM4	-7.59317	1.4155e-161	9.55343e-161	down
ITGB2	-2.26393	3.45617e-122	1.69813e-121	down
ITGAX	-3.86599	3.96966e-255	5.45435e-254	down
PURA	1.47136	5.15513e-88	1.90238e-87	up
ACE2	-1.18874	1.04798e-06	1.47282e-06	down
MAPK1	-1.04227	6.6053e-58	1.84782e-57	down
NRIP1	3.36827	7.58612e-211	7.40417e-210	up
ZC3H12A	-2.95449	2.13111e-235	2.5308e-234	down
TLR1	-2.57286	1.80907e-90	6.80836e-90	down
P2RY14	1.27449	1.48523e-13	2.3972e-13	up
RB1	1.18215	1.26274e-58	3.55234e-58	up
ANGPT1	6.03441	0	0	up
DOK3	-3.35126	2.116e-248	2.77419e-247	down
NLRP6	-6.58748	0	0	down
NLRX1	-1.02887	7.17069e-23	1.34149e-22	down
GNAI2	-2.04645	1.13842e-239	1.39797e-238	down
SPINK5	-6.00698	5.04542e-113	2.29913e-112	down
LST1	-1.21496	2.23511e-25	4.31626e-25	down
SCARB1	1.98436	3.9444e-210	3.82494e-209	up
TSC22D3	-2.64057	2.65836e-153	1.67268e-152	down
CLEC7A	-2.73634	2.88836e-68	8.93879e-68	down
HAMP	-6.92151	2.74998e-106	1.18202e-105	down
RHBDF2	-2.02896	1.845e-148	1.11125e-147	down
PLSCR1	-2.53355	9.50197e-163	6.47852e-162	down
DUSP1	-2.68789	7.73679e-136	4.22e-135	down
LY96	-2.65047	1.4757e-52	3.89778e-52	down
LILRA2	-3.02501	1.55038e-121	7.58241e-121	down
CLEC9A	1.73078	5.83465e-12	9.16293e-12	up
PACSIN1	1.65313	5.19873e-14	8.44758e-14	up
IRAK3	-1.12597	2.55274e-19	4.52356e-19	down
EPS8	1.51309	6.33569e-21	1.15289e-20	up
ZBP1	-4.60371	0	0	down
RIPK3	-1.50803	4.64715e-70	1.46382e-69	down
IL1RAP	-1.23736	4.11146e-25	7.9126e-25	down
IL1R1	-4.17269	1.21313e-125	6.1241e-125	down
NTN1	4.00192	6.41753e-158	4.21299e-157	up
NAMPT	-4.97116	0	0	down
AGER	-1.93843	2.69682e-100	1.10414e-99	down
JAK3	-2.73105	1.13841e-185	9.16165e-185	down
SHARPIN	-2.59647	9.51641e-191	7.93489e-190	down
CAMKK2	-2.21794	2.49487e-119	1.19583e-118	down
WAS	-3.16289	0	0	down
PYCARD	-1.7113	1.89633e-49	4.84758e-49	down
FREM1	1.50226	3.18451e-09	4.73421e-09	up
USP4	-1.00349	3.85163e-116	1.79646e-115	down
DCD	-5.84837	1.09885e-71	3.51285e-71	down
PRKCD	-2.03583	7.5438e-101	3.10626e-100	down
RORA	-1.45323	8.91579e-27	1.75502e-26	down
TRIB2	-1.25508	2.13735e-23	4.0194e-23	down
APOA1	-4.3193	8.46492e-86	3.07346e-85	down
IL17RE	2.05748	6.25863e-36	1.37507e-35	up
LRRK2	-2.85287	7.44145e-58	2.08044e-57	down
HP	-4.97587	4.1612e-162	2.82858e-161	down
UNC5CL	-1.09054	1.43946e-52	3.80263e-52	down
PLCG2	-1.72513	3.431e-213	3.41339e-212	down
UNC93B1	-1.85942	1.47746e-81	5.15568e-81	down
SERPINB9	-1.30348	5.4511e-28	1.08919e-27	down
HSF1	-1.43345	4.50426e-128	2.31532e-127	down
PROS1	-1.21434	5.7975e-12	9.10697e-12	down
CD300LF	-1.93494	1.32665e-95	5.20016e-95	down
CD300A	-3.97725	0	0	down
CCL17	-2.07858	4.75036e-08	6.88769e-08	down
IFIT2	-2.55927	2.17154e-65	6.55389e-65	down
MRGPRX2	-2.8548	6.31709e-14	1.02464e-13	down
RGS2	-3.51224	2.27331e-106	9.77601e-106	down
PCBP2	-1.01692	1.95529e-100	8.02004e-100	down
PCBP1	-2.04458	0	0	down
FANCC	1.09931	4.8248e-55	1.30792e-54	up
APOBEC3B	-1.85135	8.32335e-45	2.02381e-44	down
DEFB1	3.15015	1.69314e-24	3.23671e-24	up
PGLYRP3	-1.69373	0.000674505	0.000870636	down
DCN	-2.71353	1.68951e-34	3.65539e-34	down
DLK1	2.29256	1.29742e-13	2.09576e-13	up
TNIP1	-3.02636	0	0	down
RAC2	-2.82617	0	0	down
PKLR	2.07456	6.12819e-14	9.94177e-14	up
STAT6	-1.04063	4.78135e-71	1.51722e-70	down
FADD	-2.66159	8.311e-132	4.39362e-131	down
PLAUR	-4.50358	7.57357e-239	9.21247e-238	down
GZMM	-6.37938	0	0	down
SELK	-2.39676	4.31182e-247	5.61221e-246	down
AIRE	-1.05402	7.9847e-07	1.12506e-06	down
APOH	-10.279	1.38336e-125	6.97953e-125	down
MAPKAPK2	-1.58824	4.48152e-97	1.78498e-96	down
ZFPM2	1.30711	1.68575e-06	2.35683e-06	up
GATA6	-4.27559	4.76759e-75	1.57236e-74	down
GATA4	-4.54766	6.20899e-50	1.59512e-49	down
TYK2	-1.9554	8.38418e-279	1.3411e-277	down
SERPINE1	-1.11094	3.69582e-09	5.48711e-09	down
NAIP	-3.19734	3.96597e-113	1.80999e-112	down
APOBEC3G	-1.44827	1.98034e-103	8.33323e-103	down
DDX41	-1.09675	1.21113e-96	4.7974e-96	down
NEU1	-1.82312	1.05353e-270	1.60405e-269	down
AQP3	-1.34117	5.878e-33	1.24574e-32	down
CD8A	-4.38672	4.00582e-171	2.89314e-170	down
IL1RL2	-5.11466	2.27359e-83	8.07607e-83	down
RPL19	-1.02916	4.03188e-51	1.04851e-50	down
BCL2	1.1764	1.13918e-32	2.40921e-32	up
IL4R	-4.28208	0	0	down
SFTPD	-3.34007	1.50694e-63	4.46802e-63	down
LTBR	-1.61788	4.41849e-86	1.60913e-85	down
RAG1	5.6938	2.14782e-183	1.70192e-182	up
TNFSF9	-1.62099	1.00655e-13	1.62823e-13	down
TNFRSF9	-2.81354	2.20232e-95	8.61947e-95	down
SNCA	-4.02636	2.65366e-133	1.41951e-132	down
F11	-3.00986	2.45521e-16	4.14497e-16	down
ADAR	-1.02763	9.24466e-70	2.90186e-69	down
TNFRSF1A	-2.68098	5.93491e-186	4.78696e-185	down
TREML2	-3.96999	6.80874e-171	4.90768e-170	down
PIN1	-1.53049	3.08591e-174	2.28084e-173	down
HRG	-11.9273	1.5628e-138	8.68988e-138	down
GBP2	-3.66008	1.02819e-305	1.94086e-304	down
EDN1	-2.8104	3.15109e-83	1.11666e-82	down
SOCS1	-2.61401	1.81976e-111	8.19302e-111	down
NRAS	1.37549	3.15288e-114	1.45363e-113	up
RARRES2	-3.08739	2.40736e-37	5.37364e-37	down
NFATC3	1.80821	1.57301e-192	1.32384e-191	up
CLEC1B	-2.70481	3.79102e-47	9.46679e-47	down
DDX21	1.20271	2.54731e-70	8.03648e-70	up
DDX1	1.21257	5.64528e-135	3.05516e-134	up
CD97	-2.71015	7.06197e-220	7.35448e-219	down
JAM3	3.28318	7.88697e-155	5.04179e-154	up
AHR	2.21511	9.20779e-83	3.24959e-82	up
PMAIP1	1.0961	1.32458e-14	2.17331e-14	up
IP6K1	-1.54735	1.76809e-106	7.61066e-106	down
IFNAR1	-1.31044	4.32659e-58	1.21167e-57	down
TPST1	-3.97379	8.63274e-102	3.58329e-101	down
VENTX	-2.053	9.69038e-30	1.98104e-29	down
CCR3	-3.82541	9.39537e-121	4.5591e-120	down
VLDLR	1.1113	6.76334e-09	9.99776e-09	up
CFLAR	-2.21654	1.27246e-201	1.15501e-200	down
CDK6	4.98433	0	0	up
AVP	-2.21084	7.0577e-12	1.10644e-11	down
CASP8	-1.2548	1.62954e-52	4.30224e-52	down
SREBF1	-1.01287	1.53268e-43	3.68149e-43	down
AKNA	-1.94149	4.32294e-237	5.19185e-236	down
IRAK2	-2.00483	1.79222e-75	5.92922e-75	down
CCL1	5.69891	2.77353e-33	5.90579e-33	up
PGLYRP4	-2.27015	6.41552e-17	1.09343e-16	down
TNFSF11	-1.75268	7.80075e-11	1.19833e-10	down
IL4	-3.36179	4.34772e-22	8.03942e-22	down
ARHGAP15	-1.90832	1.60319e-164	1.10646e-163	down
BID	-1.98486	8.84681e-180	6.81254e-179	down
THBS1	-2.23802	2.62364e-23	4.92671e-23	down
TECPR1	-2.61434	0	0	down
CXCR3	-1.82417	2.08912e-39	4.77381e-39	down
PTGES	-5.12443	4.98804e-133	2.6627e-132	down
GRN	-1.14416	1.96518e-21	3.60317e-21	down
FCN1	-3.36612	1.27774e-82	4.50232e-82	down
NR4A3	-1.69485	2.24178e-15	3.72604e-15	down
SRXN1	2.72881	1.90666e-119	9.14621e-119	up
GP2	-9.02116	1.16228e-109	5.14929e-109	down
PLG	-6.26998	6.28996e-49	1.59725e-48	down
CCL2	-1.67195	4.17922e-12	6.58384e-12	down
IMPDH2	1.06042	4.67626e-54	1.25408e-53	up
C1QC	-2.73715	1.37591e-32	2.90814e-32	down
C1QB	-2.98782	4.17883e-39	9.50558e-39	down
C1QA	-2.55541	5.53277e-31	1.14841e-30	down
PGLYRP2	-2.78011	4.46808e-52	1.17209e-51	down
CRP	-8.0128	2.06163e-90	7.75564e-90	down
LGMN	-1.67614	1.50201e-18	2.62804e-18	down
RELB	-2.79757	1.53911e-195	1.32059e-194	down
NFIL3	-3.68205	4.52378e-241	5.63192e-240	down
MBL2	-2.0791	0.00174203	0.0022151	down
TP63	1.85774	6.1886e-20	1.10874e-19	up
MTOR	1.22462	3.86533e-197	3.37435e-196	up
CEBPE	-2.80534	3.49078e-73	1.1314e-72	down
CEBPD	-3.56272	6.03897e-140	3.39883e-139	down
HMOX1	-3.91656	5.7675e-130	3.00407e-129	down
TBKBP1	-2.59815	7.12356e-142	4.06509e-141	down
SIAH2	-2.21403	4.34792e-87	1.59439e-86	down
CD37	-1.60753	6.20254e-135	3.35372e-134	down
SLC15A4	-3.1592	0	0	down
SYP	-2.34797	3.7952e-99	1.53813e-98	down
MAP2K6	-2.52591	2.47319e-94	9.59214e-94	down
NLRP12	-3.24367	1.3457e-67	4.14116e-67	down
MMP7	3.07669	2.97963e-30	6.12822e-30	up
MMP12	-3.83067	1.63106e-08	2.39341e-08	down
NLRP11	3.02324	4.26435e-17	7.28934e-17	up
PSMA7	-1.3688	5.22464e-179	3.98918e-178	down
TNFRSF18	-4.52461	2.02882e-129	1.05339e-128	down
PTAFR	-3.30404	1.05284e-77	3.54891e-77	down
C8A	-5.10815	5.8821e-27	1.16026e-26	down
C4A	3.29369	2.05397e-152	1.28077e-151	up
IFNGR2	-1.65925	4.57732e-69	1.42711e-68	down
SMAD7	-2.60016	8.51111e-89	3.16024e-88	down
ABCG1	-1.7029	2.33672e-42	5.53462e-42	down
SOCS6	2.63001	1.39228e-196	1.2055e-195	up
CSF2RB	-2.43069	9.49937e-76	3.14963e-75	down
IL2RB	-3.7154	1.82285e-115	8.45831e-115	down
APOBEC3A	-5.44063	1.84555e-208	1.76404e-207	down
TCEB2	-2.24842	1.37584e-157	9.01246e-157	down
MEFV	-3.80769	2.39273e-112	1.08403e-111	down
PTK2B	-1.74373	1.68764e-163	1.15633e-162	down
PTPN6	-2.25404	5.5137e-163	3.76926e-162	down
SIGIRR	-2.02032	7.41197e-110	3.29102e-109	down
HRAS	-1.22365	6.59084e-62	1.9182e-61	down
C9	-4.41387	1.24829e-29	2.54962e-29	down
PIAS4	-1.96062	0	0	down
MAP2K2	-2.25128	1.13646e-283	1.88472e-282	down
STAP2	-1.564	1.04461e-21	1.9241e-21	down
ARRB2	-4.11757	0	0	down
REST	1.01776	5.19125e-63	1.53013e-62	up
NLRP1	-2.01294	8.53988e-92	3.24717e-91	down
CCR4	-2.62733	4.17299e-79	1.42582e-78	down
IL8	-3.67276	1.40246e-42	3.33099e-42	down
CD180	1.9931	1.46673e-60	4.21702e-60	up
BCL2A1	-3.73715	2.35067e-133	1.25818e-132	down
IRAK4	-1.15833	4.55625e-54	1.22244e-53	down
ITGAM	-2.54866	5.74901e-88	2.11981e-87	down
VDR	-1.45667	3.16474e-37	7.05202e-37	down
SIAH1	4.67734	0	0	up
ACHE	-2.03172	2.35112e-20	4.23582e-20	down
TRAIP	1.01287	2.63109e-26	5.14153e-26	up
TRADD	-2.56213	0	0	down
TNIP3	-2.73111	9.029e-35	1.96032e-34	down
PTK2	1.03575	1.78565e-10	2.72473e-10	up
ELMOD2	-1.33701	1.89825e-38	4.28766e-38	down
SIRPA	-2.45374	1.36345e-87	5.01509e-87	down
BCAR1	-2.20041	5.41781e-29	1.09787e-28	down
ZMYND11	1.61505	2.67323e-101	1.10503e-100	up
CD22	-2.42618	9.49008e-75	3.12129e-74	down
CD274	-5.13439	3.21811e-231	3.68102e-230	down
CCR7	-2.95227	2.15582e-110	9.6148e-110	down
SMARCE1	3.43754	0	0	up
NKIRAS2	2.41473	0	0	up
DHX58	-1.06126	4.19428e-37	9.33e-37	down
SOCS2	1.94191	2.20972e-34	4.77634e-34	up
CCDC88A	2.97436	0	0	up
RPS19	-1.37427	2.35764e-72	7.5895e-72	down
BCL3	-3.64572	1.23258e-290	2.11416e-289	down
TRAFD1	-2.07384	3.40344e-297	6.11094e-296	down
ITGA3	-1.45809	1.35885e-24	2.5996e-24	down
OTUD5	-2.07148	0	0	down
MAP3K8	-1.24392	1.36568e-43	3.28211e-43	down
LILRA4	-1.81047	7.32795e-19	1.28942e-18	down
BIRC3	-1.71629	1.13619e-61	3.29984e-61	down
CASP12	-2.1235	1.36608e-10	2.08821e-10	down
SOCS3	-3.26458	7.23739e-150	4.41517e-149	down
CYTIP	-3.76936	0	0	down
SIRT1	1.12018	1.79749e-82	6.32261e-82	up
STAT4	-3.06806	2.68619e-125	1.35225e-124	down
CTLA4	-2.51614	1.08423e-80	3.75947e-80	down
AAMP	-1.01551	1.5279e-119	7.34101e-119	down
NFATC2	-1.28709	2.08979e-23	3.93079e-23	down
NFKB2	-3.20577	6.53175e-259	9.22789e-258	down
VEGFA	-3.33117	5.18341e-78	1.75213e-77	down
MFN2	-2.05808	2.3472e-195	2.01012e-194	down
TNFRSF1B	-3.92066	5.01409e-245	6.44715e-244	down
GRK5	-2.5061	3.37798e-127	1.72653e-126	down
DMBT1	-4.77907	8.73872e-42	2.05737e-41	down
GPSM1	4.10737	0	0	up
FBXW5	-2.3075	0	0	down
IRAK1BP1	2.74445	5.49472e-179	4.19362e-178	up
RUNX3	-2.31871	2.13517e-56	5.87823e-56	down
MKNK1	-3.35376	1.58937e-210	1.54623e-209	down
JUN	-1.46892	1.60837e-13	2.59525e-13	down
CD53	-3.0243	1.96911e-305	3.70922e-304	down
SNX27	-1.18832	4.47122e-63	1.31963e-62	down
FCGR2A	-4.48458	9.55815e-202	8.69787e-201	down
CFH	1.16832	1.31747e-10	2.01476e-10	up
PTPRC	-2.01232	8.67858e-152	5.38364e-151	down
SPP1	-3.70256	4.40289e-50	1.1329e-49	down
C4BPB	-3.84328	3.5953e-54	9.66052e-54	down
C4BPA	-6.05886	2.35386e-102	9.82244e-102	down
APCS	-6.59642	6.00005e-47	1.49479e-46	down
KITLG	2.20651	2.11613e-37	4.73001e-37	up
PDCD1	-3.18897	3.13767e-94	1.21588e-93	down
ORAI1	-1.22171	1.25355e-63	3.72164e-63	down
ITPR3	-1.38474	5.75954e-22	1.06359e-21	down
ITPR1	2.67197	0	0	up
LRRFIP2	-1.05511	5.28425e-64	1.57505e-63	down
SIGLEC9	-3.17249	3.42629e-76	1.14022e-75	down
SIGLEC8	-1.74889	4.64007e-10	7.02499e-10	down
SIGLEC7	-2.80095	1.23306e-78	4.19403e-78	down
SIGLEC6	3.82768	4.93657e-93	1.89626e-92	up
SIGLEC5	5.92336	0	0	up
SIGLEC10	-3.16325	1.182e-127	6.05856e-127	down
CTSB	-1.96131	1.37219e-88	5.08773e-88	down
IL19	-1.97698	3.78185e-09	5.61392e-09	down
C8B	-6.35251	5.28481e-63	1.55745e-62	down
DEFA4	-5.41487	1.29662e-79	4.45392e-79	down
CARD16	-1.88872	4.35229e-56	1.19256e-55	down
PTPN11	1.83128	2.33618e-241	2.91449e-240	up
DUSP16	-1.33123	1.61837e-73	5.26613e-73	down
BCL10	-1.1902	8.93766e-64	2.65785e-63	down
NFKBIE	-1.62409	7.12056e-93	2.72937e-92	down
OTUD7B	-1.08381	2.2717e-18	3.96093e-18	down
CFB	2.71835	2.50516e-23	4.70569e-23	up
ISG20	-3.93177	0	0	down
IL2RG	-2.8435	4.487e-264	6.59227e-263	down
MST1R	1.73961	5.81344e-19	1.02453e-18	up
NKIRAS1	1.8928	2.40176e-189	1.98244e-188	up
KLK1	-1.68752	5.88372e-18	1.01849e-17	down
C1S	-1.36764	2.77216e-15	4.59993e-15	down
PPP4C	-2.58234	0	0	down
PTGS2	-1.38671	1.72005e-12	2.72496e-12	down
C8G	-3.72287	1.20989e-109	5.3589e-109	down
LAT	-2.95318	1.0824e-163	7.43051e-163	down
C1R	-1.70589	1.91435e-35	4.18963e-35	down
LY9	-2.50251	2.31989e-73	7.52982e-73	down
CFP	-2.65124	6.76961e-107	2.93355e-106	down
ICAM1	-2.50706	4.31026e-138	2.38566e-137	down
HLA-E	-4.56104	0	0	down
EGR1	3.51194	2.11398e-78	7.17543e-78	up
IL6ST	-1.23643	2.3259e-35	5.08293e-35	down
IGF1R	-1.585	5.39317e-38	1.21286e-37	down
F2RL2	7.80304	0	0	up
F2RL3	-1.7642	1.47179e-31	3.07509e-31	down
CD27	-2.27769	4.4036e-89	1.63948e-88	down
HOXA9	12.1963	0	0	up
EPOR	-1.58407	3.87613e-42	9.15913e-42	down
ACAP1	-3.2221	0	0	down
ERAP1	2.42569	5.10529e-285	8.52949e-284	up
CXCL11	1.09174	0.0011326	0.00144968	up
S100A10	-2.01162	3.92317e-52	1.0302e-51	down
ANXA2	-1.40984	4.19673e-31	8.72399e-31	down
CEACAM1	-4.24237	7.8571e-173	5.74604e-172	down
IL13RA1	-1.76031	1.14322e-34	2.47762e-34	down
SEMA3A	2.06777	2.19763e-23	4.1319e-23	up
CASP6	2.66931	0	0	up
FFAR2	-7.63813	0	0	down
NR1H4	-4.76679	4.50634e-21	8.21808e-21	down
CISH	-1.10121	5.20496e-29	1.05498e-28	down
HMGB3	1.4275	3.74377e-36	8.24443e-36	up
SNAP23	-1.43406	5.36485e-100	2.18855e-99	down
IRF2	-1.97312	4.34997e-183	3.43633e-182	down
PLK1	1.66804	2.44043e-38	5.50539e-38	up
TRAF1	-2.87581	3.07413e-232	3.55924e-231	down
PKN1	-1.40063	1.6246e-134	8.77108e-134	down
RBCK1	-1.97118	1.578e-299	2.87049e-298	down
WDR62	1.30974	6.32694e-28	1.26335e-27	up
DAB2IP	-1.21982	3.56961e-16	6.01171e-16	down
YJEFN3	3.97374	1.45314e-253	1.97703e-252	up
GLRX	-1.56007	5.6286e-58	1.57533e-57	down
FCGR1A	-2.76232	3.29057e-71	1.04638e-70	down
CD300E	-5.036	1.37096e-124	6.85558e-124	down
IRF6	-2.91102	2.20894e-57	6.14799e-57	down
IRF9	3.18231	0	0	up
VASP	-3.8761	0	0	down
IFITM1	-4.03811	6.72551e-212	6.6397e-211	down
IFITM2	-6.33084	0	0	down
NOXA1	-1.51097	1.38168e-27	2.74645e-27	down
TRPV2	-1.36252	3.3558e-86	1.22286e-85	down
CYBA	-2.44255	5.19117e-187	4.21727e-186	down
CALCA	-1.9891	4.94089e-08	7.16037e-08	down
KIR3DL2	-4.67292	4.06651e-110	1.8096e-109	down
OPTN	-3.50157	1.61088e-142	9.26591e-142	down
LGALS4	-2.11301	1.85568e-61	5.37907e-61	down
LGALS8	1.00103	1.1528e-45	2.82743e-45	up
RAC1	-1.14007	2.33441e-62	6.83156e-62	down
IL31	3.63892	1.27087e-20	2.30113e-20	up
ATF3	-1.64161	1.01814e-16	1.72874e-16	down
FCN2	-2.75963	8.1967e-24	1.5518e-23	down
NOX4	-4.05148	2.21403e-24	4.22622e-24	down
INPP5D	-1.37017	8.71457e-169	6.18494e-168	down
CNPY3	-1.70394	1.13428e-135	6.1738e-135	down
BIRC5	6.59983	0	0	up
SFTPA2	-5.98383	6.89606e-93	2.64388e-92	down
IFNGR1	-2.88877	5.68881e-173	4.16709e-172	down
ATG9A	-1.66933	9.25939e-153	5.78977e-152	down
MX2	-3.24917	5.94452e-202	5.42592e-201	down
TPSB2	4.20235	1.61476e-63	4.78615e-63	up
GAB1	1.37905	3.13111e-54	8.41828e-54	up
SLAMF1	-2.56325	2.37369e-102	9.90292e-102	down
GOPC	2.08039	5.91904e-264	8.66795e-263	up
LTB4R	-2.12567	5.21987e-111	2.34018e-110	down
BTN3A3	-1.36394	1.52692e-56	4.20882e-56	down
BTN3A2	-1.08023	5.8476e-45	1.42452e-44	down
BTN3A1	-1.90162	6.98887e-140	3.92977e-139	down
IFI6	-1.594	6.24317e-25	1.19908e-24	down
RXRA	-2.99293	1.5772e-181	1.23136e-180	down
AIMP1	1.26628	2.15049e-208	2.05333e-207	up
GNB2	-3.47706	0	0	down
SPI1	-3.9291	0	0	down
NLRP7	-1.4124	1.32906e-26	2.60792e-26	down
MARCO	-3.99528	5.24001e-67	1.6054e-66	down
TOMM70A	1.55434	3.27317e-235	3.88449e-234	up
ETS1	-2.00016	6.3952e-67	1.95666e-66	down
ELANE	-1.40176	2.29698e-09	3.42552e-09	down
TNFRSF13B	-3.1591	5.4187e-98	2.17218e-97	down
OTUB2	1.57647	1.16868e-69	3.66396e-69	up
OTUB1	-1.32259	1.178e-118	5.60608e-118	down
PPIA	-1.06003	1.72296e-82	6.0628e-82	down
CD200	3.14065	9.68453e-78	3.26568e-77	up
CR2	-1.39437	1.85778e-21	3.40763e-21	down
CALM1	-1.40216	8.03405e-200	7.1627e-199	down
NXN	-1.44533	1.29629e-21	2.38329e-21	down
SPON2	-3.8369	6.36848e-153	3.99181e-152	down
TCF4	3.2981	9.07705e-189	7.45816e-188	up
TNFRSF12A	-3.70165	4.43564e-226	4.8432e-225	down
TLR10	-2.25547	2.3723e-51	6.18267e-51	down
CARD6	-1.88655	4.50423e-39	1.02419e-38	down
C6	-5.03183	4.59141e-53	1.21989e-52	down
CTSD	-1.55177	4.00953e-54	1.07687e-53	down
C1QBP	1.46331	7.77309e-158	5.09733e-157	up
CSK	-2.14455	1.17905e-199	1.0491e-198	down
SCAMP5	2.08551	5.17406e-61	1.49356e-60	up
PSTPIP1	-3.74205	0	0	down
CTSH	-2.65223	3.18918e-97	1.27137e-96	down
TRIM22	-1.24218	5.13519e-46	1.26344e-45	down
NLRP14	1.87298	4.08803e-08	5.93692e-08	up
MAP2K3	-3.31129	0	0	down
SARM1	3.29072	7.11409e-236	8.47066e-235	up
CD63	-3.05205	1.47262e-282	2.41995e-281	down
BMX	-5.6493	2.81474e-145	1.65767e-144	down
NFKBIB	-2.15626	3.54376e-287	5.97599e-286	down
STAT5B	-2.36946	1.3098e-249	1.73488e-248	down
SOCS5	1.66936	2.29138e-139	1.28601e-138	up
REL	-1.0204	6.08699e-53	1.61439e-52	down
SLAMF9	-2.7629	1.12049e-22	2.09186e-22	down
SLAMF6	-1.68126	3.38143e-58	9.47568e-58	down
SLAMF7	-2.422	3.6192e-59	1.02503e-58	down
