# Supplementary material for: Identification of an Immune-Related Gene Signature Based on Immunogenomic Landscape Analysis to Predict the Prognosis of Adult Acute Myeloid Leukemia Patients
Source: Front Oncol. 2020 Nov 20;10:574939. doi: 10.3389/fonc.2020.574939 (PMC7714942; doi:10.3389/fonc.2020.574939)
Supplement: Supplementary file 3 [file Table_2.xls]

## Sheet: uni_cox_result_os
	exp(coef)	exp(-coef)	lower .95	upper .95	coef	exp(coef)	se(coef)	z	Pr(>|z|)
PRKRA	0.7405	1.3504	0.4593	1.1938	-0.3004	0.7405	0.2437	-1.233	0.2176
IL1A	0.8545	1.1703	0.7348	0.9937	-0.1572	0.8545	0.077	-2.0417	0.0412
IRF3	1.5087	0.6628	1.0734	2.1206	0.4113	1.5087	0.1737	2.3679	0.0179
MAVS	0.9493	1.0534	0.5829	1.546	-0.052	0.9493	0.2488	-0.209	0.8344
RELA	1.5897	0.6291	1.0738	2.3533	0.4635	1.5897	0.2002	2.3159	0.0206
CAMP	0.981	1.0194	0.9028	1.066	-0.0192	0.981	0.0424	-0.453	0.6505
CASP1	1.1515	0.8684	0.9683	1.3694	0.1411	1.1515	0.0884	1.5953	0.1106
IL1B	0.9574	1.0445	0.832	1.1016	-0.0435	0.9574	0.0716	-0.6081	0.5431
TLR4	1.0127	0.9874	0.9098	1.1273	0.0126	1.0127	0.0547	0.2313	0.8171
TLR2	1.0016	0.9984	0.8975	1.1177	0.0016	1.0016	0.056	0.0279	0.9777
PELI3	1.2333	0.8109	1.0306	1.4758	0.2097	1.2333	0.0916	2.2891	0.0221
TLR3	0.991	1.0091	0.89	1.1035	-0.009	0.991	0.0549	-0.1647	0.8692
CLEC4E	1.0214	0.9791	0.9587	1.0882	0.0212	1.0214	0.0323	0.6548	0.5126
ITGB1	0.9378	1.0664	0.692	1.2709	-0.0642	0.9378	0.1551	-0.4142	0.6787
IFNG	1.0202	0.9802	0.8955	1.1622	0.02	1.0202	0.0665	0.3	0.7641
HDAC2	0.8885	1.1255	0.6195	1.2742	-0.1183	0.8885	0.184	-0.6428	0.5204
IL6	1.0708	0.9339	0.9089	1.2615	0.0684	1.0708	0.0836	0.8175	0.4136
ISG15	1.2811	0.7806	1.0895	1.5063	0.2477	1.2811	0.0826	2.997	0.0027
IFNB1	1.1152	0.8967	0.9194	1.3528	0.109	1.1152	0.0985	1.1066	0.2685
JMJD6	1.4517	0.6888	1.057	1.9937	0.3727	1.4517	0.1619	2.3026	0.0213
RORC	1.1074	0.903	0.9624	1.2742	0.102	1.1074	0.0716	1.4249	0.1542
IL23A	1.1843	0.8444	0.9177	1.5282	0.1691	1.1843	0.1301	1.3001	0.1936
IL2	0.7725	1.2945	0.4939	1.2082	-0.2581	0.7725	0.2282	-1.1311	0.258
IL7R	1.0308	0.9701	0.8935	1.1892	0.0303	1.0308	0.0729	0.4155	0.6778
NLRC5	1.2607	0.7932	1.0026	1.5853	0.2317	1.2607	0.1169	1.982	0.0475
NLRP3	1.0875	0.9196	0.9059	1.3054	0.0839	1.0875	0.0932	0.8999	0.3682
C2	1.0254	0.9752	0.9616	1.0935	0.0251	1.0254	0.0328	0.7648	0.4444
PLA2G2A	1.3771	0.7262	0.9113	2.081	0.32	1.3771	0.2106	1.5191	0.1287
IL22	1.0118	0.9884	0.7144	1.4329	0.0117	1.0118	0.1776	0.0659	0.9475
SKP2	0.9504	1.0522	0.6919	1.3055	-0.0509	0.9504	0.162	-0.3141	0.7534
IFI27	1.0549	0.948	0.9682	1.1492	0.0534	1.0549	0.0437	1.2215	0.2219
IFIT3	1.1977	0.8349	1.0079	1.4233	0.1804	1.1977	0.088	2.0491	0.0404
HACE1	0.7879	1.2691	0.6065	1.0236	-0.2383	0.7879	0.1335	-1.7851	0.0742
NFKBIA	1.2517	0.7989	1.0045	1.5597	0.2245	1.2517	0.1122	2.0001	0.0455
TNFAIP3	1.1791	0.8481	0.964	1.4421	0.1647	1.1791	0.1027	1.6032	0.1089
TLR5	1.0239	0.9767	0.9402	1.1151	0.0236	1.0239	0.0435	0.5429	0.5872
CXCR1	1.0767	0.9287	0.9744	1.1899	0.0739	1.0767	0.051	1.4507	0.1469
LGALS3	1.0546	0.9483	0.9601	1.1583	0.0531	1.0546	0.0479	1.1094	0.2673
LGALS1	1.2126	0.8247	1.0798	1.3617	0.1927	1.2126	0.0592	3.2574	0.0011
IL10	1.1187	0.8939	1.0183	1.2289	0.1121	1.1187	0.0479	2.3388	0.0193
STAT3	1.0281	0.9727	0.6524	1.6201	0.0277	1.0281	0.232	0.1195	0.9049
MX1	1.1363	0.88	1.0195	1.2665	0.1278	1.1363	0.0553	2.3091	0.0209
C5	0.9008	1.1102	0.7497	1.0823	-0.1045	0.9008	0.0937	-1.1157	0.2646
CEACAM8	0.9801	1.0203	0.915	1.0499	-0.0201	0.9801	0.0351	-0.573	0.5666
C5AR1	1.0325	0.9685	0.9618	1.1085	0.032	1.0325	0.0362	0.8839	0.3767
IRF7	1.2371	0.8083	1.0578	1.4467	0.2128	1.2371	0.0799	2.6638	0.0077
AIP	1.4149	0.7068	1.019	1.9647	0.347	1.4149	0.1675	2.0721	0.0383
DHX33	0.8209	1.2181	0.6082	1.1082	-0.1973	0.8209	0.1531	-1.289	0.1974
RNASEL	0.9953	1.0047	0.7128	1.3898	-0.0047	0.9953	0.1703	-0.0277	0.9779
IL32	1.1419	0.8758	0.9933	1.3126	0.1327	1.1419	0.0711	1.8661	0.062
CTSK	1.1784	0.8486	0.9168	1.5146	0.1642	1.1784	0.1281	1.2819	0.1999
CTSS	1.0029	0.9971	0.8713	1.1545	0.0029	1.0029	0.0718	0.0408	0.9675
TLR7	1.0301	0.9707	0.9495	1.1177	0.0297	1.0301	0.0416	0.7135	0.4756
SPHK1	1.0054	0.9946	0.862	1.1727	0.0054	1.0054	0.0785	0.0684	0.9454
FCN3	1.0742	0.9309	0.8746	1.3193	0.0716	1.0742	0.1049	0.6827	0.4948
GSK3A	1.5006	0.6664	1.0144	2.22	0.4059	1.5006	0.1998	2.0313	0.0422
TLR8	1.0312	0.9698	0.9668	1.0998	0.0307	1.0312	0.0329	0.9339	0.3503
OAS1	1.1225	0.8909	0.9648	1.3061	0.1156	1.1225	0.0773	1.4956	0.1347
IRAK1	1.5896	0.6291	1.2013	2.1033	0.4635	1.5896	0.1429	3.2439	0.0012
MYD88	1.1066	0.9037	0.86	1.4237	0.1012	1.1066	0.1286	0.7873	0.4311
PELI1	1.0755	0.9298	0.9196	1.2578	0.0728	1.0755	0.0799	0.9107	0.3624
IFRD1	0.8983	1.1132	0.632	1.2767	-0.1073	0.8983	0.1794	-0.598	0.5498
EGFR	0.9213	1.0854	0.8068	1.0521	-0.082	0.9213	0.0677	-1.2101	0.2262
PDE12	0.9481	1.0547	0.536	1.6772	-0.0533	0.9481	0.291	-0.183	0.8548
LYN	1.2301	0.8129	0.9476	1.597	0.2071	1.2301	0.1332	1.5555	0.1198
PQBP1	1.6183	0.6179	1.1034	2.3734	0.4813	1.6183	0.1954	2.4633	0.0138
TNF	1.0214	0.9791	0.9218	1.1317	0.0212	1.0214	0.0523	0.4042	0.6861
AIM2	1.1208	0.8922	0.9936	1.2644	0.1141	1.1208	0.0615	1.8548	0.0636
IFI16	1.0385	0.963	0.8197	1.3157	0.0377	1.0385	0.1207	0.3126	0.7546
MAPK14	0.9865	1.0137	0.6929	1.4044	-0.0136	0.9865	0.1802	-0.0756	0.9398
TREM1	1.0507	0.9517	0.9638	1.1456	0.0495	1.0507	0.0441	1.1231	0.2614
PGLYRP1	0.9812	1.0191	0.9037	1.0654	-0.0189	0.9812	0.042	-0.4511	0.6519
FPR2	1.0432	0.9586	0.9701	1.1217	0.0422	1.0432	0.037	1.1404	0.2541
FPR1	1.0482	0.954	0.9792	1.122	0.0471	1.0482	0.0347	1.3544	0.1756
PPARG	1.041	0.9606	0.9616	1.127	0.0402	1.041	0.0405	0.9935	0.3205
PPARGC1A	1.0216	0.9789	0.9649	1.0816	0.0213	1.0216	0.0291	0.7324	0.4639
CASP4	1.0135	0.9867	0.7376	1.3926	0.0134	1.0135	0.1621	0.0826	0.9341
PTX3	1.028	0.9728	0.9134	1.157	0.0276	1.028	0.0603	0.458	0.6469
S100A12	1.0168	0.9835	0.961	1.0759	0.0167	1.0168	0.0288	0.5793	0.5624
CXCL14	0.9834	1.0169	0.8927	1.0833	-0.0168	0.9834	0.0494	-0.34	0.7338
CAPRIN1	0.9221	1.0845	0.6138	1.3853	-0.0811	0.9221	0.2077	-0.3905	0.6961
ULK1	1.3108	0.7629	1.0004	1.7175	0.2706	1.3108	0.1379	1.9628	0.0497
WFDC12	1.5196	0.6581	1.025	2.2528	0.4184	1.5196	0.2009	2.0827	0.0373
HAVCR2	1.0725	0.9324	0.9401	1.2234	0.07	1.0725	0.0672	1.0412	0.2978
HIF1A	0.9108	1.098	0.6794	1.2208	-0.0935	0.9108	0.1495	-0.6253	0.5318
IL18	1.0771	0.9284	0.8587	1.3512	0.0743	1.0771	0.1156	0.6426	0.5205
CXCR4	1.1398	0.8774	0.9554	1.3596	0.1308	1.1398	0.09	1.4534	0.1461
IL18R1	1.0629	0.9408	0.9363	1.2066	0.061	1.0629	0.0647	0.9432	0.3456
CLEC6A	0.9604	1.0412	0.8385	1.1001	-0.0404	0.9604	0.0693	-0.5832	0.5598
ANO6	0.889	1.1249	0.6395	1.2357	-0.1177	0.889	0.168	-0.7003	0.4837
P2RX7	1.0774	0.9281	0.9158	1.2676	0.0746	1.0774	0.0829	0.8994	0.3684
TPP2	0.6988	1.431	0.4852	1.0064	-0.3584	0.6988	0.1861	-1.9255	0.0542
IFITM3	1.1104	0.9006	1.0128	1.2174	0.1047	1.1104	0.0469	2.232	0.0256
INSIG1	1.0992	0.9098	0.7846	1.5398	0.0945	1.0992	0.172	0.5497	0.5826
TP53	0.7976	1.2538	0.5919	1.0748	-0.2262	0.7976	0.1522	-1.4862	0.1372
S100A8	1.0289	0.9719	0.9706	1.0906	0.0285	1.0289	0.0297	0.9571	0.3385
IL17A	0.9971	1.0029	0.4749	2.0933	-0.0029	0.9971	0.3784	-0.0077	0.9938
IL22RA2	1.0115	0.9886	0.9217	1.1101	0.0115	1.0115	0.0474	0.2416	0.8091
TLR6	1.0258	0.9748	0.8693	1.2106	0.0255	1.0258	0.0845	0.3018	0.7628
DEFA6	1.281	0.7807	0.8771	1.8708	0.2476	1.281	0.1932	1.2814	0.2001
DEFA5	0	9.49651e+06	0	Inf	-16.0664	0	2247.33	-0.0071	0.9943
NOD2	1.0677	0.9366	0.9747	1.1696	0.0655	1.0677	0.0465	1.4092	0.1588
IRF1	1.2753	0.7841	0.9449	1.7213	0.2432	1.2753	0.153	1.5895	0.1119
LCN2	1.0093	0.9907	0.9353	1.0892	0.0093	1.0093	0.0389	0.2392	0.8109
ADCY8	0.9489	1.0539	0.5597	1.6088	-0.0525	0.9489	0.2694	-0.1948	0.8455
SCN5A	1.0455	0.9565	0.9231	1.1841	0.0445	1.0455	0.0635	0.7001	0.4838
ECSIT	1.2552	0.7967	0.8987	1.7532	0.2273	1.2552	0.1705	1.3332	0.1825
ARG1	0.9615	1.04	0.864	1.0702	-0.0392	0.9615	0.0546	-0.7182	0.4727
PTEN	0.6201	1.6125	0.4151	0.9264	-0.4778	0.6201	0.2048	-2.3333	0.0196
PRKACA	1.1996	0.8336	0.9263	1.5534	0.182	1.1996	0.1319	1.3797	0.1677
CXCL2	1.0406	0.961	0.9325	1.1611	0.0398	1.0406	0.0559	0.7108	0.4772
CCNA2	0.8307	1.2038	0.6751	1.0222	-0.1855	0.8307	0.1058	-1.7527	0.0797
SAMHD1	1.0522	0.9504	0.9488	1.1668	0.0509	1.0522	0.0527	0.9644	0.3349
DNM1L	0.9122	1.0962	0.5862	1.4196	-0.0919	0.9122	0.2256	-0.4072	0.6839
BST2	1.232	0.8117	1.0277	1.4769	0.2086	1.232	0.0925	2.2555	0.0241
MAP2K7	1.4191	0.7047	0.9608	2.096	0.35	1.4191	0.199	1.7588	0.0786
IFIT1	1.0992	0.9097	0.9708	1.2447	0.0946	1.0992	0.0634	1.4919	0.1357
TXNIP	1.1939	0.8376	0.9338	1.5264	0.1772	1.1939	0.1254	1.4138	0.1574
AICDA	0.9722	1.0286	0.807	1.1711	-0.0282	0.9722	0.095	-0.2973	0.7663
TICAM2	1.0423	0.9594	0.9623	1.129	0.0414	1.0423	0.0408	1.0165	0.3094
TICAM1	1.3987	0.7149	1.0765	1.8174	0.3355	1.3987	0.1336	2.5114	0.012
MSR1	1.0362	0.9651	0.9669	1.1104	0.0355	1.0362	0.0353	1.0059	0.3145
HMGB1	0.791	1.2642	0.5589	1.1195	-0.2345	0.791	0.1772	-1.3229	0.1859
BGN	0.9479	1.055	0.8763	1.0252	-0.0536	0.9479	0.04	-1.3382	0.1808
CMA1	1.0118	0.9883	0.8293	1.2345	0.0118	1.0118	0.1015	0.116	0.9077
TIRAP	0.9864	1.0138	0.7127	1.365	-0.0137	0.9864	0.1658	-0.0829	0.934
C3	1.0454	0.9566	0.9583	1.1404	0.0444	1.0454	0.0444	1.0001	0.3173
EGLN2	1.6179	0.6181	1.1539	2.2685	0.4811	1.6179	0.1724	2.7899	0.0053
PRKDC	1.0097	0.9904	0.7513	1.3569	0.0096	1.0097	0.1508	0.064	0.949
CEBPB	1.1579	0.8637	1.0042	1.3351	0.1466	1.1579	0.0727	2.0175	0.0436
TRIM25	1.2901	0.7751	0.8914	1.8672	0.2547	1.2901	0.1886	1.3506	0.1768
RNF135	0.9456	1.0575	0.7034	1.2712	-0.0559	0.9456	0.151	-0.3704	0.7111
IKBKG	1.4942	0.6693	1.1221	1.9897	0.4016	1.4942	0.1461	2.7481	0.006
CLEC4D	0.9891	1.011	0.9198	1.0635	-0.011	0.9891	0.037	-0.2962	0.767
HDAC11	1.4643	0.6829	1.1855	1.8086	0.3813	1.4643	0.1078	3.5389	0.0004
IDO1	1.0646	0.9393	0.9512	1.1916	0.0626	1.0646	0.0575	1.09	0.2757
CXCL12	0.9366	1.0677	0.8822	0.9942	-0.0655	0.9366	0.0305	-2.1492	0.0316
PIAS3	1.6253	0.6153	1.0835	2.4379	0.4857	1.6253	0.2069	2.3477	0.0189
CCL5	1.1643	0.8589	1.0036	1.3507	0.1521	1.1643	0.0758	2.0073	0.0447
UCP2	1.5298	0.6537	1.1989	1.9522	0.4252	1.5298	0.1244	3.4182	0.0006
IL12A	1.0208	0.9796	0.8776	1.1874	0.0206	1.0208	0.0771	0.2674	0.7891
RNF125	0.9371	1.0671	0.725	1.2113	-0.065	0.9371	0.1309	-0.4961	0.6198
ASCC3	0.8137	1.229	0.5609	1.1802	-0.2062	0.8137	0.1898	-1.0867	0.2772
MASP2	1.0518	0.9507	0.7585	1.4587	0.0505	1.0518	0.1668	0.3028	0.762
MASP1	1.0506	0.9518	0.8174	1.3503	0.0494	1.0506	0.128	0.3856	0.6998
WNT2B	1.1449	0.8735	0.9364	1.3998	0.1353	1.1449	0.1026	1.3191	0.1871
ANKRD17	0.9421	1.0615	0.6149	1.4435	-0.0596	0.9421	0.2177	-0.2739	0.7841
UCHL1	1.0696	0.9349	0.9915	1.1538	0.0673	1.0696	0.0387	1.7401	0.0818
ERN1	1.2221	0.8183	0.9793	1.525	0.2005	1.2221	0.113	1.7747	0.076
CD14	1.0283	0.9725	0.9679	1.0926	0.0279	1.0283	0.0309	0.9032	0.3664
IL27	1.0937	0.9143	0.9304	1.2857	0.0896	1.0937	0.0825	1.0854	0.2777
TNFSF10	0.9992	1.0008	0.8715	1.1456	-0.0008	0.9992	0.0698	-0.0111	0.9911
PPP1CA	1.5045	0.6647	1.093	2.0709	0.4085	1.5045	0.163	2.5057	0.0122
TRIM63	0.7461	1.3404	0.5846	0.9522	-0.293	0.7461	0.1245	-2.3539	0.0186
TRIM61	1.0685	0.9359	0.9262	1.2327	0.0663	1.0685	0.0729	0.9092	0.3633
TRIM55	1.2065	0.8289	1.0046	1.4489	0.1877	1.2065	0.0934	2.0093	0.0445
TRIM45	1.0961	0.9123	0.8696	1.3816	0.0918	1.0961	0.1181	0.777	0.4372
TRIM37	1.0758	0.9295	0.7072	1.6365	0.0731	1.0758	0.214	0.3414	0.7328
TRIM27	0.9439	1.0594	0.603	1.4775	-0.0577	0.9439	0.2286	-0.2525	0.8006
TRIM24	0.7406	1.3503	0.5479	1.0011	-0.3003	0.7406	0.1538	-1.953	0.0508
TRIM6	0.8597	1.1631	0.7564	0.9772	-0.1511	0.8597	0.0654	-2.3124	0.0208
TRIM67	1.1111	0.9	0.902	1.3686	0.1053	1.1111	0.1063	0.9906	0.3219
TRIM56	1.1619	0.8607	0.7724	1.7476	0.15	1.1619	0.2083	0.7203	0.4714
TRIM50	1.0625	0.9411	0.8656	1.3042	0.0607	1.0625	0.1046	0.5801	0.5619
TRIM13	0.6812	1.468	0.4462	1.0401	-0.3839	0.6812	0.2159	-1.778	0.0754
TRIM8	1.4814	0.675	1.1433	1.9196	0.393	1.4814	0.1322	2.9728	0.003
TRIM71	1.0069	0.9931	0.9401	1.0785	0.0069	1.0069	0.035	0.1965	0.8442
TRIM58	1.003	0.997	0.8636	1.165	0.003	1.003	0.0764	0.0397	0.9683
TRIM26	1.3418	0.7453	0.9371	1.9211	0.294	1.3418	0.1831	1.6054	0.1084
TRIM21	1.3722	0.7287	1.0264	1.8346	0.3164	1.3722	0.1482	2.1358	0.0327
TRIM7	1.0243	0.9763	0.9097	1.1533	0.024	1.0243	0.0605	0.3966	0.6917
IL1R2	1.0819	0.9243	1.0126	1.156	0.0788	1.0819	0.0338	2.3309	0.0198
MUL1	1.8924	0.5284	1.2493	2.8664	0.6378	1.8924	0.2119	3.0108	0.0026
S100A9	1.0317	0.9692	0.9741	1.0928	0.0312	1.0317	0.0293	1.0644	0.2872
LEP	0.9092	1.0999	0.7786	1.0617	-0.0952	0.9092	0.0791	-1.2034	0.2288
RAD23A	1.3886	0.7201	1.0099	1.9094	0.3283	1.3886	0.1625	2.0205	0.0433
COX5B	1.3405	0.746	0.9898	1.8156	0.2931	1.3405	0.1548	1.8936	0.0583
ABL1	1.0338	0.9673	0.7339	1.4562	0.0332	1.0338	0.1748	0.19	0.8493
ITGB3	1.0696	0.935	0.9884	1.1574	0.0673	1.0696	0.0403	1.6698	0.095
ITGAV	1.0481	0.9541	0.9221	1.1914	0.047	1.0481	0.0654	0.7192	0.472
MAP1LC3C	1.0334	0.9676	0.7643	1.3974	0.0329	1.0334	0.1539	0.2137	0.8308
FOXO3	1.0017	0.9983	0.702	1.4292	0.0017	1.0017	0.1814	0.0092	0.9927
ADIPOQ	0.9568	1.0451	0.8575	1.0677	-0.0441	0.9568	0.0559	-0.7893	0.4299
ABCA1	0.9993	1.0007	0.867	1.1519	-0.0007	0.9993	0.0725	-0.0093	0.9925
IL1RL1	1.0016	0.9984	0.9288	1.0801	0.0016	1.0016	0.0385	0.0421	0.9664
IL15	1.072	0.9328	0.9763	1.1772	0.0695	1.072	0.0477	1.457	0.1451
SQSTM1	1.481	0.6752	1.0931	2.0065	0.3927	1.481	0.1549	2.5344	0.0113
NLRC4	0.9835	1.0168	0.8798	1.0995	-0.0166	0.9835	0.0569	-0.2924	0.77
CFTR	0.7071	1.4143	0.3347	1.4939	-0.3466	0.7071	0.3817	-0.9082	0.3638
MMP9	1.021	0.9794	0.955	1.0916	0.0208	1.021	0.0341	0.6097	0.5421
AHSG	1.1517	0.8683	0.8177	1.6221	0.1413	1.1517	0.1747	0.8084	0.4188
OLFM4	1.0094	0.9906	0.9401	1.0839	0.0094	1.0094	0.0363	0.2588	0.7958
ITGB2	1.1741	0.8517	1.0087	1.3666	0.1605	1.1741	0.0775	2.0718	0.0383
ITGAX	1.1826	0.8456	1.0375	1.348	0.1677	1.1826	0.0668	2.5109	0.012
PURA	1.1162	0.8959	0.9099	1.3693	0.1099	1.1162	0.1043	1.0545	0.2917
ACE2	0.9974	1.0026	0.8107	1.2271	-0.0026	0.9974	0.1058	-0.0248	0.9802
MAPK1	1.2215	0.8187	0.7921	1.8838	0.2001	1.2215	0.221	0.9053	0.3653
NRIP1	1.0739	0.9312	0.915	1.2603	0.0713	1.0739	0.0817	0.8728	0.3828
ZC3H12A	1.3629	0.7337	1.1229	1.6543	0.3096	1.3629	0.0988	3.1328	0.0017
TLR1	0.9875	1.0126	0.8336	1.1699	-0.0125	0.9875	0.0865	-0.145	0.8847
P2RY14	0.9833	1.017	0.8751	1.1048	-0.0169	0.9833	0.0594	-0.2837	0.7766
RB1	0.827	1.2092	0.605	1.1305	-0.1899	0.827	0.1595	-1.191	0.2337
ANGPT1	1.029	0.9718	0.9227	1.1475	0.0286	1.029	0.0556	0.5137	0.6075
DOK3	1.1007	0.9085	0.8694	1.3935	0.0959	1.1007	0.1204	0.7969	0.4255
NLRP6	1.0275	0.9732	0.911	1.1589	0.0271	1.0275	0.0614	0.4423	0.6583
NLRX1	1.1593	0.8626	0.8743	1.5372	0.1478	1.1593	0.144	1.027	0.3044
GNAI2	1.2977	0.7706	0.9771	1.7234	0.2606	1.2977	0.1448	1.7999	0.0719
SPINK5	0.9855	1.0147	0.7496	1.2957	-0.0146	0.9855	0.1396	-0.1047	0.9166
LST1	1.1486	0.8706	0.9979	1.3221	0.1386	1.1486	0.0718	1.9304	0.0536
SCARB1	1.0427	0.959	0.7834	1.3879	0.0419	1.0427	0.1459	0.2869	0.7742
TSC22D3	1.1698	0.8548	0.9736	1.4056	0.1568	1.1698	0.0937	1.6742	0.0941
CLEC7A	1.0304	0.9705	0.952	1.1153	0.0299	1.0304	0.0404	0.7414	0.4584
HAMP	1.2266	0.8152	0.9233	1.6296	0.2043	1.2266	0.1449	1.4095	0.1587
RHBDF2	1.2931	0.7733	1.0687	1.5647	0.2571	1.2931	0.0973	2.6428	0.0082
PLSCR1	1.0845	0.9221	0.8328	1.4121	0.0811	1.0845	0.1347	0.6019	0.5472
DUSP1	0.9476	1.0553	0.7992	1.1236	-0.0538	0.9476	0.0869	-0.619	0.5359
LY96	1.0586	0.9447	0.9563	1.1718	0.0569	1.0586	0.0519	1.0975	0.2724
LILRA2	1.0521	0.9505	0.9141	1.211	0.0508	1.0521	0.0718	0.7077	0.4792
CLEC9A	1.0619	0.9417	0.9942	1.1343	0.0601	1.0619	0.0336	1.7864	0.074
PACSIN1	1.0781	0.9275	1.0049	1.1567	0.0752	1.0781	0.0359	2.0952	0.0362
IRAK3	0.9331	1.0717	0.8057	1.0806	-0.0693	0.9331	0.0749	-0.9251	0.3549
EPS8	1.0273	0.9735	0.9363	1.127	0.0269	1.0273	0.0473	0.5685	0.5697
ZBP1	1.1897	0.8405	1.0209	1.3865	0.1737	1.1897	0.0781	2.2252	0.0261
RIPK3	1.41	0.7092	1.0881	1.827	0.3436	1.41	0.1322	2.5986	0.0094
IL1RAP	1.1692	0.8553	0.9752	1.4018	0.1563	1.1692	0.0926	1.6886	0.0913
IL1R1	1.115	0.8969	1.0066	1.235	0.1088	1.115	0.0522	2.0859	0.037
NTN1	1.0412	0.9604	0.9042	1.199	0.0404	1.0412	0.072	0.5609	0.5749
NAMPT	1.0272	0.9736	0.8881	1.1879	0.0268	1.0272	0.0742	0.3612	0.7179
AGER	1.088	0.9191	0.8071	1.4666	0.0843	1.088	0.1523	0.5536	0.5799
JAK3	1.0122	0.9879	0.8026	1.2766	0.0121	1.0122	0.1184	0.1025	0.9184
SHARPIN	1.4699	0.6803	1.1349	1.9039	0.3852	1.4699	0.132	2.9191	0.0035
CAMKK2	0.8717	1.1471	0.6059	1.2541	-0.1373	0.8717	0.1856	-0.7397	0.4595
WAS	1.4292	0.6997	1.09	1.8739	0.3571	1.4292	0.1382	2.5836	0.0098
PYCARD	1.3043	0.7667	1.0603	1.6045	0.2657	1.3043	0.1057	2.5141	0.0119
FREM1	0.9806	1.0198	0.9057	1.0617	-0.0196	0.9806	0.0406	-0.4834	0.6288
USP4	1.1456	0.8729	0.7666	1.712	0.1359	1.1456	0.205	0.6633	0.5071
DCD	NA	NA	NA	NA	NA	NA	0	NA	NA
PRKCD	1.2547	0.797	1.0383	1.5163	0.2269	1.2547	0.0966	2.3492	0.0188
RORA	1.0166	0.9837	0.8507	1.2149	0.0165	1.0166	0.0909	0.1811	0.8563
TRIB2	0.9514	1.051	0.8279	1.0934	-0.0498	0.9514	0.0709	-0.7018	0.4828
APOA1	1.1381	0.8787	0.9567	1.3537	0.1293	1.1381	0.0885	1.4605	0.1441
IL17RE	1.117	0.8953	1.0073	1.2387	0.1106	1.117	0.0528	2.0973	0.036
LRRK2	0.98	1.0204	0.9091	1.0565	-0.0202	0.98	0.0383	-0.5266	0.5985
HP	1.0217	0.9788	0.9367	1.1144	0.0215	1.0217	0.0443	0.4844	0.6281
UNC5CL	1.3564	0.7373	1.0697	1.7199	0.3048	1.3564	0.1211	2.5163	0.0119
PLCG2	1.11	0.9009	0.7898	1.56	0.1043	1.11	0.1736	0.601	0.5478
UNC93B1	1.3098	0.7635	1.0983	1.562	0.2699	1.3098	0.0898	3.0036	0.0027
SERPINB9	1.0185	0.9818	0.8997	1.153	0.0183	1.0185	0.0633	0.2897	0.772
HSF1	1.4724	0.6791	1.0946	1.9808	0.3869	1.4724	0.1513	2.5572	0.0106
PROS1	1.0182	0.9821	0.9289	1.1162	0.0181	1.0182	0.0468	0.3858	0.6997
CD300LF	1.202	0.8319	0.9676	1.4933	0.184	1.202	0.1107	1.6621	0.0965
CD300A	1.3412	0.7456	1.0947	1.6433	0.2936	1.3412	0.1036	2.8326	0.0046
CCL17	0.9747	1.026	0.6363	1.493	-0.0256	0.9747	0.2176	-0.1179	0.9062
IFIT2	1.181	0.8468	1.007	1.385	0.1663	1.181	0.0813	2.0461	0.0407
MRGPRX2	0.9879	1.0123	0.6894	1.4156	-0.0122	0.9879	0.1835	-0.0663	0.9471
RGS2	1.0302	0.9706	0.923	1.1499	0.0298	1.0302	0.0561	0.5315	0.5951
PCBP2	0.9569	1.0451	0.5711	1.6034	-0.0441	0.9569	0.2634	-0.1674	0.8671
PCBP1	1.4331	0.6978	0.9587	2.1424	0.3598	1.4331	0.2051	1.7541	0.0794
FANCC	0.9869	1.0133	0.7246	1.3441	-0.0132	0.9869	0.1576	-0.0838	0.9332
APOBEC3B	0.9123	1.0962	0.7779	1.0698	-0.0918	0.9123	0.0813	-1.1296	0.2586
DEFB1	0.9949	1.0051	0.935	1.0587	-0.0051	0.9949	0.0317	-0.1602	0.8727
PGLYRP3	1.4119	0.7083	0.924	2.1573	0.3449	1.4119	0.2163	1.5946	0.1108
DCN	0.9333	1.0714	0.8666	1.0052	-0.069	0.9333	0.0379	-1.8218	0.0685
DLK1	0.9554	1.0467	0.8904	1.0252	-0.0456	0.9554	0.036	-1.2677	0.2049
TNIP1	1.2199	0.8197	0.8647	1.721	0.1988	1.2199	0.1756	1.1319	0.2577
RAC2	1.5027	0.6655	1.1208	2.0148	0.4073	1.5027	0.1496	2.7222	0.0065
PKLR	0.9481	1.0547	0.8786	1.0231	-0.0533	0.9481	0.0388	-1.3716	0.1702
STAT6	1.5651	0.6389	1.129	2.1698	0.448	1.5651	0.1667	2.6877	0.0072
FADD	1.4078	0.7103	1.0015	1.979	0.3421	1.4078	0.1737	1.9688	0.049
PLAUR	1.1213	0.8918	0.9639	1.3044	0.1145	1.1213	0.0772	1.4841	0.1378
GZMM	1.2081	0.8277	1.0457	1.3957	0.189	1.2081	0.0736	2.5669	0.0103
SELK	1.1489	0.8704	0.815	1.6196	0.1388	1.1489	0.1752	0.7923	0.4282
AIRE	1.0375	0.9639	0.8963	1.2009	0.0368	1.0375	0.0746	0.4927	0.6222
APOH	0	3.32994e+06	0	Inf	-15.0185	0	2094.89	-0.0072	0.9943
MAPKAPK2	1.2978	0.7705	0.9902	1.7011	0.2607	1.2978	0.1381	1.8883	0.059
ZFPM2	1.0948	0.9134	1.0063	1.1911	0.0905	1.0948	0.043	2.1048	0.0353
GATA6	1.0632	0.9406	0.8655	1.306	0.0612	1.0632	0.105	0.5834	0.5596
GATA4	0.9494	1.0533	0.5537	1.6279	-0.052	0.9494	0.2751	-0.1889	0.8502
TYK2	1.4069	0.7108	1.0587	1.8697	0.3414	1.4069	0.1451	2.3528	0.0186
SERPINE1	0.9516	1.0508	0.8572	1.0564	-0.0496	0.9516	0.0533	-0.93	0.3524
NAIP	0.9135	1.0947	0.7605	1.0972	-0.0905	0.9135	0.0935	-0.9677	0.3332
APOBEC3G	1.3515	0.7399	0.9377	1.948	0.3012	1.3515	0.1865	1.6151	0.1063
DDX41	1.3643	0.733	0.9779	1.9032	0.3106	1.3643	0.1699	1.8285	0.0675
NEU1	1.39	0.7194	1.0118	1.9097	0.3293	1.39	0.1621	2.0321	0.0421
AQP3	1.2425	0.8049	1.0532	1.4657	0.2171	1.2425	0.0843	2.5747	0.01
CD8A	1.1205	0.8924	0.9667	1.2988	0.1138	1.1205	0.0753	1.5109	0.1308
IL1RL2	1.3638	0.7333	1.048	1.7748	0.3103	1.3638	0.1344	2.3086	0.021
RPL19	1.121	0.8921	0.8153	1.5411	0.1142	1.121	0.1624	0.703	0.482
BCL2	0.8058	1.2411	0.6491	1.0002	-0.216	0.8058	0.1103	-1.9584	0.0502
IL4R	1.1881	0.8417	0.9735	1.45	0.1723	1.1881	0.1016	1.6957	0.0899
SFTPD	1.1447	0.8736	0.978	1.3397	0.1351	1.1447	0.0803	1.6826	0.0925
LTBR	1.2625	0.7921	0.9875	1.6141	0.2331	1.2625	0.1254	1.8593	0.063
RAG1	1.0336	0.9674	0.9178	1.1641	0.0331	1.0336	0.0606	0.5459	0.5851
TNFSF9	0.9971	1.0029	0.8978	1.1073	-0.0029	0.9971	0.0535	-0.0543	0.9567
TNFRSF9	1.0288	0.972	0.8967	1.1805	0.0284	1.0288	0.0701	0.405	0.6855
SNCA	0.9591	1.0427	0.8581	1.0719	-0.0418	0.9591	0.0567	-0.7361	0.4617
F11	1.3575	0.7366	0.9855	1.8699	0.3057	1.3575	0.1634	1.8707	0.0614
ADAR	1.3551	0.7379	0.8772	2.0935	0.3039	1.3551	0.2219	1.3694	0.1709
TNFRSF1A	1.0761	0.9293	0.7497	1.5447	0.0734	1.0761	0.1844	0.3977	0.6908
TREML2	1.3628	0.7338	1.1319	1.6408	0.3095	1.3628	0.0947	3.2679	0.0011
PIN1	1.3968	0.7159	1.038	1.8795	0.3342	1.3968	0.1515	2.2064	0.0274
HRG	2.4313	0.4113	1.2172	4.8565	0.8884	2.4313	0.353	2.5168	0.0118
GBP2	1.1491	0.8703	0.9771	1.3513	0.139	1.1491	0.0827	1.6801	0.0929
EDN1	1.2613	0.7928	1.0475	1.5187	0.2322	1.2613	0.0948	2.4502	0.0143
SOCS1	1.5393	0.6496	1.3146	1.8025	0.4313	1.5393	0.0805	5.3559	0
NRAS	0.9171	1.0904	0.6013	1.3988	-0.0866	0.9171	0.2154	-0.4019	0.6878
RARRES2	0.9101	1.0987	0.8112	1.0211	-0.0942	0.9101	0.0587	-1.604	0.1087
NFATC3	0.8005	1.2492	0.4958	1.2925	-0.2225	0.8005	0.2444	-0.9102	0.3627
CLEC1B	1.0062	0.9939	0.9017	1.1227	0.0061	1.0062	0.0559	0.1096	0.9127
DDX21	1.0405	0.9611	0.7504	1.4427	0.0397	1.0405	0.1667	0.238	0.8119
DDX1	1.1984	0.8345	0.8566	1.6765	0.181	1.1984	0.1713	1.0566	0.2907
CD97	1.5824	0.6319	1.271	1.9701	0.459	1.5824	0.1118	4.1053	0
JAM3	1.2258	0.8158	1.04	1.4448	0.2036	1.2258	0.0839	2.4275	0.0152
AHR	1.071	0.9337	0.9116	1.2583	0.0686	1.071	0.0822	0.8344	0.4041
PMAIP1	0.9865	1.0136	0.8151	1.1941	-0.0135	0.9865	0.0974	-0.1391	0.8894
IP6K1	1.3091	0.7639	0.815	2.1028	0.2693	1.3091	0.2418	1.1138	0.2654
IFNAR1	0.9221	1.0844	0.6271	1.3559	-0.081	0.9221	0.1967	-0.412	0.6803
TPST1	0.9341	1.0705	0.8309	1.0502	-0.0681	0.9341	0.0598	-1.14	0.2543
VENTX	1.062	0.9416	0.9853	1.1446	0.0601	1.062	0.0382	1.5737	0.1156
CCR3	1.0729	0.9321	0.94	1.2245	0.0703	1.0729	0.0674	1.0428	0.297
VLDLR	1.0401	0.9615	0.9724	1.1125	0.0393	1.0401	0.0343	1.1447	0.2523
CFLAR	1.1163	0.8958	0.7836	1.5904	0.11	1.1163	0.1806	0.6093	0.5423
CDK6	0.8155	1.2262	0.6694	0.9936	-0.2039	0.8155	0.1008	-2.0234	0.043
AVP	1.0181	0.9823	0.8837	1.1728	0.0179	1.0181	0.0722	0.2478	0.8043
CASP8	1.167	0.8569	0.7141	1.907	0.1544	1.167	0.2506	0.6163	0.5377
SREBF1	1.3545	0.7383	1.087	1.6879	0.3034	1.3545	0.1123	2.7031	0.0069
AKNA	1.3514	0.74	0.9462	1.9301	0.3011	1.3514	0.1819	1.6556	0.0978
IRAK2	1.1552	0.8656	0.9776	1.365	0.1443	1.1552	0.0852	1.6945	0.0902
CCL1	0.9849	1.0153	0.9043	1.0728	-0.0152	0.9849	0.0436	-0.3486	0.7274
PGLYRP4	1.0069	0.9931	0.8251	1.2288	0.0069	1.0069	0.1016	0.068	0.9458
TNFSF11	1.0643	0.9396	0.9339	1.2128	0.0623	1.0643	0.0667	0.9342	0.3502
IL4	1.2864	0.7774	0.9869	1.6767	0.2519	1.2864	0.1352	1.8627	0.0625
ARHGAP15	0.8795	1.1371	0.603	1.2827	-0.1284	0.8795	0.1926	-0.667	0.5048
BID	1.2048	0.83	0.8511	1.7054	0.1863	1.2048	0.1773	1.0505	0.2935
THBS1	1.0965	0.912	1.0203	1.1785	0.0921	1.0965	0.0368	2.5054	0.0122
TECPR1	1.3524	0.7394	1.0401	1.7585	0.3019	1.3524	0.134	2.2534	0.0242
CXCR3	1.2571	0.7955	1.0764	1.4681	0.2288	1.2571	0.0792	2.89	0.0039
PTGES	1.0545	0.9483	0.945	1.1766	0.053	1.0545	0.0559	0.9488	0.3427
GRN	1.0511	0.9514	0.9252	1.1941	0.0498	1.0511	0.0651	0.7653	0.4441
FCN1	1.038	0.9634	0.9708	1.1098	0.0373	1.038	0.0341	1.0919	0.2749
NR4A3	1.0767	0.9288	0.9596	1.208	0.0739	1.0767	0.0587	1.258	0.2084
SRXN1	1.2298	0.8131	1.006	1.5035	0.2069	1.2298	0.1025	2.0182	0.0436
GP2	NA	NA	NA	NA	NA	NA	0	NA	NA
PLG	0.0001	13002.8	0	Inf	-9.4729	0.0001	1820.78	-0.0052	0.9958
CCL2	1.0366	0.9646	0.9306	1.1548	0.036	1.0366	0.0551	0.6535	0.5134
IMPDH2	1.0279	0.9729	0.798	1.3239	0.0275	1.0279	0.1291	0.2128	0.8314
C1QC	1.0194	0.981	0.9439	1.1009	0.0192	1.0194	0.0392	0.4887	0.625
C1QB	1.0319	0.9691	0.9567	1.1129	0.0314	1.0319	0.0386	0.8128	0.4163
C1QA	1.0388	0.9627	0.9618	1.1219	0.038	1.0388	0.0393	0.9682	0.3329
PGLYRP2	1.0819	0.9243	0.9277	1.2617	0.0787	1.0819	0.0784	1.0038	0.3155
CRP	1.3545	0.7383	0.9775	1.8769	0.3034	1.3545	0.1664	1.8233	0.0683
LGMN	1.0331	0.9679	0.9213	1.1586	0.0326	1.0331	0.0585	0.5576	0.5771
RELB	1.3006	0.7689	1.0671	1.5851	0.2628	1.3006	0.1009	2.6036	0.0092
NFIL3	1.0864	0.9205	0.9164	1.2878	0.0828	1.0864	0.0868	0.9545	0.3398
MBL2	1.0876	0.9195	0.659	1.7947	0.0839	1.0876	0.2556	0.3284	0.7426
TP63	1.0182	0.9821	0.9343	1.1096	0.018	1.0182	0.0439	0.4113	0.6808
MTOR	1.215	0.823	0.8216	1.7968	0.1948	1.215	0.1996	0.9758	0.3292
CEBPE	0.9447	1.0585	0.8489	1.0515	-0.0568	0.9447	0.0546	-1.0409	0.2979
CEBPD	0.9973	1.0027	0.8979	1.1077	-0.0027	0.9973	0.0536	-0.051	0.9593
HMOX1	1.0621	0.9415	0.9683	1.1651	0.0603	1.0621	0.0472	1.2777	0.2014
TBKBP1	1.1122	0.8991	0.9081	1.3623	0.1064	1.1122	0.1035	1.0282	0.3039
SIAH2	1.3786	0.7254	0.9661	1.9673	0.3211	1.3786	0.1814	1.7699	0.0767
CD37	1.6382	0.6104	1.2533	2.1413	0.4936	1.6382	0.1366	3.6123	0.0003
SLC15A4	1.2831	0.7793	0.8839	1.8628	0.2493	1.2831	0.1902	1.3109	0.1899
SYP	1.2032	0.8311	0.9557	1.5147	0.1849	1.2032	0.1175	1.574	0.1155
MAP2K6	1.069	0.9355	0.8321	1.3733	0.0667	1.069	0.1278	0.522	0.6017
NLRP12	1.0578	0.9453	0.9793	1.1426	0.0562	1.0578	0.0393	1.4289	0.153
MMP7	1.1236	0.89	1.0461	1.2069	0.1165	1.1236	0.0365	3.1961	0.0014
MMP12	3.6605	0.2732	0.5008	26.7562	1.2976	3.6605	1.0149	1.2785	0.2011
NLRP11	0.9482	1.0546	0.8223	1.0934	-0.0532	0.9482	0.0727	-0.7314	0.4645
PSMA7	1.5285	0.6542	1.112	2.1011	0.4243	1.5285	0.1623	2.6139	0.009
TNFRSF18	1.2203	0.8195	1.0923	1.3632	0.1991	1.2203	0.0565	3.5223	0.0004
PTAFR	1.062	0.9416	0.9652	1.1685	0.0602	1.062	0.0488	1.2332	0.2175
C8A	0	3.31658e+06	0	Inf	-15.0144	0	2805.86	-0.0054	0.9957
C4A	0.9598	1.0419	0.845	1.0901	-0.0411	0.9598	0.065	-0.6321	0.5273
IFNGR2	1.0472	0.9549	0.8471	1.2945	0.0461	1.0472	0.1082	0.4263	0.6699
SMAD7	1.0082	0.9919	0.8667	1.1727	0.0081	1.0082	0.0772	0.1053	0.9162
ABCG1	1.1502	0.8694	1.0193	1.2979	0.1399	1.1502	0.0616	2.2706	0.0232
SOCS6	0.8474	1.1801	0.7333	0.9792	-0.1656	0.8474	0.0738	-2.2448	0.0248
CSF2RB	1.1659	0.8577	1.0054	1.3522	0.1535	1.1659	0.0756	2.0306	0.0423
IL2RB	1.1076	0.9028	0.9682	1.2671	0.1022	1.1076	0.0686	1.4889	0.1365
APOBEC3A	1.0406	0.961	0.965	1.1221	0.0398	1.0406	0.0385	1.0335	0.3014
TCEB2	1.3585	0.7361	1.0573	1.7456	0.3064	1.3585	0.1279	2.3958	0.0166
MEFV	1.0488	0.9534	0.9818	1.1205	0.0477	1.0488	0.0337	1.4148	0.1571
PTK2B	1.3718	0.729	1.027	1.8323	0.3161	1.3718	0.1477	2.1404	0.0323
PTPN6	1.3939	0.7174	1.0917	1.7797	0.3321	1.3939	0.1247	2.6637	0.0077
SIGIRR	1.5379	0.6502	1.162	2.0353	0.4304	1.5379	0.143	3.0102	0.0026
HRAS	1.48	0.6757	1.1318	1.9353	0.392	1.48	0.1368	2.8648	0.0042
C9	1.0559	0.947	0.7817	1.4263	0.0544	1.0559	0.1534	0.3547	0.7228
PIAS4	1.2832	0.7793	0.8997	1.8302	0.2494	1.2832	0.1812	1.3764	0.1687
MAP2K2	1.4453	0.6919	1.0947	1.9082	0.3683	1.4453	0.1417	2.5985	0.0094
STAP2	1.0098	0.9903	0.8979	1.1357	0.0098	1.0098	0.0599	0.163	0.8705
ARRB2	1.089	0.9183	0.8846	1.3407	0.0853	1.089	0.1061	0.8037	0.4216
REST	0.8819	1.1339	0.6433	1.2089	-0.1257	0.8819	0.1609	-0.7812	0.4347
NLRP1	1.1259	0.8882	0.9709	1.3057	0.1186	1.1259	0.0756	1.5696	0.1165
CCR4	1.1153	0.8966	0.9679	1.2852	0.1091	1.1153	0.0723	1.509	0.1313
IL8	1.0084	0.9916	0.9051	1.1236	0.0084	1.0084	0.0552	0.1524	0.8789
CD180	1.0756	0.9297	0.9554	1.2108	0.0728	1.0756	0.0604	1.2054	0.2281
BCL2A1	1.1013	0.908	0.9792	1.2386	0.0965	1.1013	0.06	1.6094	0.1075
IRAK4	1.0417	0.96	0.676	1.6053	0.0409	1.0417	0.2206	0.1852	0.8531
ITGAM	1.1378	0.8789	1.0198	1.2695	0.1291	1.1378	0.0559	2.31	0.0209
VDR	1.107	0.9034	0.9773	1.2539	0.1016	1.107	0.0636	1.5981	0.11
SIAH1	0.645	1.5504	0.4121	1.0095	-0.4385	0.645	0.2286	-1.9185	0.055
ACHE	0.9788	1.0217	0.902	1.0621	-0.0214	0.9788	0.0417	-0.5142	0.6071
TRAIP	1.0049	0.9951	0.7904	1.2776	0.0049	1.0049	0.1225	0.0401	0.968
TRADD	1.7017	0.5877	1.254	2.3092	0.5316	1.7017	0.1558	3.413	0.0006
TNIP3	1.0723	0.9326	0.9252	1.2427	0.0698	1.0723	0.0753	0.9274	0.3537
PTK2	1.0538	0.949	0.969	1.1459	0.0524	1.0538	0.0428	1.2243	0.2209
ELMOD2	0.9196	1.0874	0.6987	1.2104	-0.0838	0.9196	0.1402	-0.5977	0.55
SIRPA	1.0564	0.9466	0.8889	1.2554	0.0548	1.0564	0.0881	0.6227	0.5335
BCAR1	1.016	0.9842	0.907	1.1382	0.0159	1.016	0.0579	0.2748	0.7835
ZMYND11	1.0394	0.9621	0.7926	1.363	0.0387	1.0394	0.1383	0.2795	0.7798
CD22	1.1706	0.8542	1.0222	1.3406	0.1575	1.1706	0.0692	2.2779	0.0227
CD274	1.0824	0.9239	0.9387	1.2481	0.0792	1.0824	0.0727	1.0899	0.2757
CCR7	1.0586	0.9446	0.9001	1.2451	0.057	1.0586	0.0828	0.6886	0.4911
SMARCE1	0.8887	1.1253	0.59	1.3385	-0.118	0.8887	0.209	-0.5648	0.5722
NKIRAS2	1.1133	0.8982	0.7406	1.6735	0.1073	1.1133	0.208	0.516	0.6059
DHX58	1.3814	0.7239	1.047	1.8226	0.3231	1.3814	0.1414	2.2847	0.0223
SOCS2	1.093	0.9149	0.9949	1.2008	0.089	1.093	0.048	1.8544	0.0637
CCDC88A	0.8579	1.1657	0.6354	1.1582	-0.1533	0.8579	0.1532	-1.0009	0.3169
RPS19	1.2009	0.8327	0.8844	1.6308	0.1831	1.2009	0.1561	1.1729	0.2409
BCL3	1.2683	0.7884	1.0651	1.5103	0.2377	1.2683	0.0891	2.668	0.0076
TRAFD1	1.415	0.7067	0.9729	2.0579	0.3471	1.415	0.1911	1.8163	0.0693
ITGA3	1.1533	0.8671	1.023	1.3002	0.1426	1.1533	0.0612	2.3318	0.0197
OTUD5	1.7299	0.5781	1.1723	2.5527	0.5481	1.7299	0.1985	2.7607	0.0058
MAP3K8	1.1803	0.8473	0.9254	1.5053	0.1658	1.1803	0.1241	1.3355	0.1817
LILRA4	1.0702	0.9344	0.9862	1.1613	0.0678	1.0702	0.0417	1.6277	0.1036
BIRC3	1.1093	0.9014	0.8906	1.3818	0.1038	1.1093	0.112	0.9261	0.3544
CASP12	0.8528	1.1726	0.6347	1.1458	-0.1592	0.8528	0.1507	-1.0567	0.2907
SOCS3	1.0247	0.9759	0.8958	1.172	0.0244	1.0247	0.0686	0.3553	0.7224
CYTIP	1.1403	0.877	0.92	1.4133	0.1313	1.1403	0.1095	1.1988	0.2306
SIRT1	0.7871	1.2706	0.479	1.2932	-0.2395	0.7871	0.2533	-0.9452	0.3446
STAT4	1.1684	0.8558	1.0315	1.3236	0.1557	1.1684	0.0636	2.4476	0.0144
CTLA4	1.1185	0.8941	0.9753	1.2828	0.112	1.1185	0.0699	1.6018	0.1092
AAMP	1.5044	0.6647	1.0208	2.2172	0.4084	1.5044	0.1979	2.0642	0.039
NFATC2	1.0815	0.9246	0.9195	1.2721	0.0784	1.0815	0.0828	0.9461	0.3441
NFKB2	1.285	0.7782	1.0679	1.5463	0.2508	1.285	0.0944	2.656	0.0079
VEGFA	1.0099	0.9902	0.8935	1.1414	0.0098	1.0099	0.0625	0.1572	0.8751
MFN2	1.4044	0.712	0.949	2.0784	0.3396	1.4044	0.2	1.6982	0.0895
TNFRSF1B	1.1056	0.9045	0.9827	1.2439	0.1004	1.1056	0.0601	1.6701	0.0949
GRK5	1.0233	0.9772	0.8845	1.1839	0.023	1.0233	0.0744	0.3094	0.757
DMBT1	0.5288	1.8909	0.1077	2.5973	-0.6371	0.5288	0.812	-0.7845	0.4327
GPSM1	1.062	0.9416	0.9225	1.2226	0.0602	1.062	0.0718	0.8377	0.4022
FBXW5	1.4217	0.7034	1.1104	1.8203	0.3519	1.4217	0.1261	2.7904	0.0053
IRAK1BP1	0.839	1.1918	0.6684	1.0532	-0.1755	0.839	0.116	-1.513	0.1303
RUNX3	1.2379	0.8078	1.0715	1.4301	0.2134	1.2379	0.0736	2.8982	0.0038
MKNK1	1.5478	0.6461	1.1208	2.1374	0.4368	1.5478	0.1647	2.6528	0.008
JUN	0.9793	1.0212	0.8691	1.1033	-0.021	0.9793	0.0609	-0.3445	0.7305
CD53	1.1893	0.8408	0.9142	1.5472	0.1734	1.1893	0.1342	1.2915	0.1965
SNX27	0.8705	1.1487	0.6206	1.2211	-0.1386	0.8705	0.1727	-0.803	0.422
FCGR2A	1.0329	0.9682	0.9362	1.1395	0.0323	1.0329	0.0501	0.6448	0.519
CFH	1.0506	0.9519	0.9658	1.1428	0.0493	1.0506	0.0429	1.1492	0.2505
PTPRC	1.2017	0.8321	0.895	1.6136	0.1838	1.2017	0.1504	1.222	0.2217
SPP1	1.0382	0.9632	0.9522	1.1319	0.0375	1.0382	0.0441	0.8497	0.3955
C4BPB	1.3589	0.7359	1.139	1.6212	0.3067	1.3589	0.0901	3.4044	0.0007
C4BPA	0.9887	1.0115	0.8732	1.1194	-0.0114	0.9887	0.0634	-0.1801	0.8571
APCS	0	9.49651e+06	0	Inf	-16.0664	0	2247.33	-0.0071	0.9943
KITLG	0.9849	1.0153	0.8872	1.0935	-0.0152	0.9849	0.0533	-0.2846	0.776
PDCD1	1.2213	0.8188	1.0644	1.4012	0.1999	1.2213	0.0701	2.8504	0.0044
ORAI1	1.3801	0.7246	1.0914	1.745	0.3221	1.3801	0.1197	2.6908	0.0071
ITPR3	1.0858	0.921	0.9743	1.2099	0.0823	1.0858	0.0552	1.4895	0.1364
ITPR1	0.985	1.0152	0.7104	1.3658	-0.0151	0.985	0.1667	-0.0903	0.928
LRRFIP2	1.2378	0.8079	0.8234	1.8607	0.2133	1.2378	0.208	1.0256	0.3051
SIGLEC9	1.052	0.9506	0.9786	1.1309	0.0507	1.052	0.0369	1.3739	0.1695
SIGLEC8	1.0361	0.9652	0.9443	1.1368	0.0354	1.0361	0.0473	0.7483	0.4543
SIGLEC7	1.054	0.9487	0.9681	1.1476	0.0526	1.054	0.0434	1.2128	0.2252
SIGLEC6	1.0021	0.9979	0.9115	1.1018	0.0021	1.0021	0.0483	0.0443	0.9646
SIGLEC5	1.0394	0.9621	0.8941	1.2084	0.0387	1.0394	0.0768	0.5035	0.6146
SIGLEC10	1.0621	0.9415	0.9336	1.2083	0.0602	1.0621	0.0658	0.9153	0.36
CTSB	1.1443	0.8739	0.9617	1.3617	0.1348	1.1443	0.0887	1.5197	0.1286
IL19	1.329	0.7525	0.9929	1.7789	0.2844	1.329	0.1488	1.9118	0.0559
C8B	1.4633	0.6834	0.969	2.2098	0.3807	1.4633	0.2103	1.8103	0.0703
DEFA4	1.0048	0.9953	0.9368	1.0777	0.0048	1.0048	0.0358	0.1331	0.8941
CARD16	1.0916	0.9161	0.9146	1.3027	0.0876	1.0916	0.0902	0.971	0.3316
PTPN11	0.9469	1.0561	0.6562	1.3663	-0.0545	0.9469	0.1871	-0.2916	0.7706
DUSP16	0.9637	1.0377	0.7425	1.2508	-0.037	0.9637	0.1331	-0.278	0.781
BCL10	1.1455	0.873	0.7855	1.6705	0.1358	1.1455	0.1925	0.7055	0.4805
NFKBIE	1.1634	0.8596	0.8721	1.5519	0.1513	1.1634	0.147	1.0294	0.3033
OTUD7B	0.9064	1.1033	0.7839	1.048	-0.0983	0.9064	0.0741	-1.3274	0.1844
CFB	1.0322	0.9688	0.9091	1.1718	0.0317	1.0322	0.0648	0.489	0.6249
ISG20	1.2644	0.7909	1.0524	1.5191	0.2346	1.2644	0.0936	2.5058	0.0122
IL2RG	1.2057	0.8294	0.9966	1.4587	0.1871	1.2057	0.0972	1.9251	0.0542
MST1R	1.1222	0.8911	1.018	1.237	0.1153	1.1222	0.0497	2.3194	0.0204
NKIRAS1	0.7865	1.2715	0.567	1.0909	-0.2402	0.7865	0.1669	-1.439	0.1502
KLK1	1.036	0.9652	0.9253	1.16	0.0354	1.036	0.0577	0.6136	0.5395
C1S	1.0143	0.9859	0.9002	1.1428	0.0142	1.0143	0.0609	0.2332	0.8156
PPP4C	1.3438	0.7442	0.9724	1.857	0.2955	1.3438	0.165	1.7905	0.0734
PTGS2	1.0813	0.9248	0.9838	1.1884	0.0781	1.0813	0.0482	1.6218	0.1049
C8G	1.1893	0.8408	0.9822	1.44	0.1734	1.1893	0.0976	1.7758	0.0758
LAT	1.1907	0.8399	0.9973	1.4216	0.1745	1.1907	0.0904	1.93	0.0536
C1R	1.1014	0.9079	0.9737	1.246	0.0966	1.1014	0.0629	1.5362	0.1245
LY9	0.9942	1.0058	0.8658	1.1417	-0.0058	0.9942	0.0706	-0.0825	0.9342
CFP	1.1005	0.9087	0.9658	1.254	0.0958	1.1005	0.0666	1.438	0.1504
ICAM1	1.0238	0.9767	0.8606	1.2181	0.0236	1.0238	0.0886	0.2658	0.7904
HLA-E	1.3378	0.7475	1.0363	1.727	0.291	1.3378	0.1303	2.2335	0.0255
EGR1	0.9375	1.0667	0.8434	1.042	-0.0646	0.9375	0.0539	-1.1972	0.2312
IL6ST	0.9638	1.0376	0.8248	1.1261	-0.0369	0.9638	0.0794	-0.4645	0.6423
IGF1R	0.9558	1.0463	0.8566	1.0665	-0.0452	0.9558	0.0559	-0.8088	0.4186
F2RL2	0.9001	1.111	0.7463	1.0856	-0.1052	0.9001	0.0956	-1.1008	0.271
F2RL3	1.0496	0.9527	0.9322	1.1818	0.0484	1.0496	0.0605	0.8003	0.4235
CD27	1.0778	0.9278	0.9062	1.2819	0.0749	1.0778	0.0885	0.8468	0.3971
HOXA9	1.0844	0.9221	1.0172	1.1561	0.0811	1.0844	0.0326	2.4839	0.013
EPOR	1.0534	0.9493	0.9242	1.2007	0.0521	1.0534	0.0668	0.7796	0.4356
ACAP1	1.4524	0.6885	1.1011	1.9158	0.3732	1.4524	0.1413	2.6413	0.0083
ERAP1	0.7456	1.3413	0.5464	1.0173	-0.2936	0.7456	0.1586	-1.8518	0.0641
CXCL11	1.1044	0.9055	0.9711	1.256	0.0993	1.1044	0.0656	1.5135	0.1301
S100A10	1.0488	0.9534	0.952	1.1555	0.0477	1.0488	0.0494	0.9651	0.3345
ANXA2	1.0839	0.9226	0.9793	1.1996	0.0805	1.0839	0.0518	1.5556	0.1198
CEACAM1	1.018	0.9823	0.9017	1.1494	0.0179	1.018	0.0619	0.2888	0.7727
IL13RA1	0.9957	1.0044	0.8965	1.1058	-0.0044	0.9957	0.0535	-0.0814	0.9351
SEMA3A	1.0881	0.919	0.9756	1.2136	0.0844	1.0881	0.0557	1.5165	0.1294
CASP6	0.9103	1.0986	0.7098	1.1674	-0.094	0.9103	0.1269	-0.7406	0.4589
FFAR2	1.0881	0.9191	0.9965	1.1881	0.0844	1.0881	0.0449	1.8812	0.0599
NR1H4	0.0016	643.144	0	Inf	-6.4664	0.0016	1208.42	-0.0054	0.9957
CISH	1.1225	0.8909	0.9351	1.3474	0.1155	1.1225	0.0932	1.2402	0.2149
HMGB3	0.929	1.0764	0.8024	1.0755	-0.0736	0.929	0.0747	-0.9854	0.3244
SNAP23	0.9685	1.0325	0.6431	1.4585	-0.032	0.9685	0.2089	-0.1533	0.8781
IRF2	1.1423	0.8754	0.7583	1.7207	0.133	1.1423	0.209	0.6365	0.5245
PLK1	0.9259	1.08	0.7755	1.1056	-0.077	0.9259	0.0905	-0.8506	0.395
TRAF1	1.2532	0.7979	0.9986	1.5729	0.2257	1.2532	0.1159	1.9477	0.0514
PKN1	1.4831	0.6743	1.1018	1.9963	0.3941	1.4831	0.1516	2.5994	0.0093
RBCK1	1.6378	0.6106	1.1697	2.2933	0.4934	1.6378	0.1717	2.8726	0.0041
WDR62	1.0184	0.982	0.8245	1.2577	0.0182	1.0184	0.1077	0.1689	0.8659
DAB2IP	1.0977	0.911	0.9792	1.2305	0.0932	1.0977	0.0583	1.5989	0.1099
YJEFN3	0.9756	1.025	0.8178	1.1638	-0.0247	0.9756	0.09	-0.2747	0.7835
GLRX	1.0667	0.9375	0.8303	1.3704	0.0645	1.0667	0.1278	0.5049	0.6137
FCGR1A	1.0278	0.973	0.9368	1.1276	0.0274	1.0278	0.0473	0.5788	0.5627
CD300E	1.0271	0.9736	0.9697	1.088	0.0268	1.0271	0.0294	0.9116	0.362
IRF6	1.0342	0.967	0.9291	1.151	0.0336	1.0342	0.0546	0.6147	0.5388
IRF9	1.3877	0.7206	1.0545	1.8261	0.3276	1.3877	0.1401	2.3385	0.0194
VASP	1.2058	0.8293	0.9493	1.5317	0.1872	1.2058	0.122	1.5336	0.1251
IFITM1	1.0735	0.9316	0.9402	1.2257	0.0709	1.0735	0.0677	1.0479	0.2947
IFITM2	1.1834	0.845	0.9559	1.465	0.1684	1.1834	0.1089	1.5458	0.1222
NOXA1	1.1175	0.8949	0.9993	1.2495	0.1111	1.1175	0.057	1.9484	0.0514
TRPV2	1.3584	0.7362	1.0771	1.7133	0.3063	1.3584	0.1184	2.5868	0.0097
CYBA	1.2516	0.799	0.9875	1.5863	0.2244	1.2516	0.1209	1.8558	0.0635
CALCA	1.1466	0.8721	0.8672	1.5161	0.1368	1.1466	0.1425	0.96	0.3371
KIR3DL2	1.1599	0.8621	1.0231	1.315	0.1484	1.1599	0.064	2.3171	0.0205
OPTN	1.1678	0.8563	1.0337	1.3194	0.1551	1.1678	0.0623	2.492	0.0127
LGALS4	1.2831	0.7794	1.0314	1.5961	0.2492	1.2831	0.1114	2.2378	0.0252
LGALS8	1.3479	0.7419	0.8629	2.1056	0.2986	1.3479	0.2276	1.3119	0.1896
RAC1	1.1375	0.8791	0.8124	1.5927	0.1289	1.1375	0.1717	0.7503	0.4531
IL31	0.9839	1.0164	0.8465	1.1436	-0.0162	0.9839	0.0767	-0.2115	0.8325
ATF3	1.0674	0.9369	0.9287	1.2268	0.0652	1.0674	0.071	0.918	0.3586
FCN2	0.9846	1.0156	0.8304	1.1674	-0.0155	0.9846	0.0869	-0.1783	0.8585
NOX4	0.9208	1.086	0.5287	1.6038	-0.0825	0.9208	0.2831	-0.2914	0.7707
INPP5D	1.089	0.9183	0.7528	1.5753	0.0852	1.089	0.1884	0.4524	0.651
CNPY3	1.273	0.7855	0.9579	1.6917	0.2414	1.273	0.1451	1.6637	0.0962
BIRC5	0.9016	1.1091	0.7351	1.1058	-0.1036	0.9016	0.1042	-0.9945	0.32
SFTPA2	1.1533	0.8671	0.9329	1.4257	0.1426	1.1533	0.1082	1.3184	0.1874
IFNGR1	1.1588	0.8629	0.9453	1.4206	0.1474	1.1588	0.1039	1.4186	0.156
ATG9A	1.3322	0.7507	1.0012	1.7726	0.2868	1.3322	0.1457	1.9681	0.0491
MX2	1.2014	0.8324	1.0102	1.4287	0.1835	1.2014	0.0884	2.0749	0.038
TPSB2	0.9648	1.0365	0.8896	1.0464	-0.0358	0.9648	0.0414	-0.8652	0.3869
GAB1	0.8598	1.1631	0.6817	1.0845	-0.1511	0.8598	0.1185	-1.2752	0.2022
SLAMF1	1.2235	0.8173	1.0523	1.4226	0.2017	1.2235	0.0769	2.6224	0.0087
GOPC	0.8196	1.2201	0.5766	1.1651	-0.1989	0.8196	0.1795	-1.1084	0.2677
LTB4R	1.1985	0.8344	0.9486	1.5142	0.1811	1.1985	0.1193	1.5175	0.1291
BTN3A3	1.0778	0.9278	0.8628	1.3463	0.0749	1.0778	0.1135	0.6602	0.5091
BTN3A2	1.1638	0.8592	0.9249	1.4645	0.1517	1.1638	0.1172	1.2942	0.1956
BTN3A1	1.0067	0.9934	0.762	1.3299	0.0067	1.0067	0.1421	0.0469	0.9626
IFI6	1.0978	0.9109	0.9681	1.2449	0.0933	1.0978	0.0642	1.4544	0.1458
RXRA	1.142	0.8756	0.9807	1.3299	0.1328	1.142	0.0777	1.7089	0.0875
AIMP1	0.9205	1.0864	0.6093	1.3905	-0.0828	0.9205	0.2105	-0.3936	0.6939
GNB2	1.2419	0.8052	0.952	1.62	0.2166	1.2419	0.1356	1.5976	0.1101
SPI1	1.1716	0.8535	0.9429	1.4558	0.1584	1.1716	0.1108	1.4294	0.1529
NLRP7	1.1439	0.8742	1.004	1.3032	0.1344	1.1439	0.0665	2.0206	0.0433
MARCO	1.0148	0.9855	0.9534	1.0801	0.0146	1.0148	0.0318	0.4602	0.6454
TOMM70A	0.821	1.2181	0.58	1.162	-0.1973	0.821	0.1773	-1.1128	0.2658
ETS1	1.1545	0.8662	0.952	1.4	0.1436	1.1545	0.0984	1.4601	0.1443
ELANE	0.9717	1.0292	0.9178	1.0287	-0.0288	0.9717	0.0291	-0.988	0.3231
TNFRSF13B	1.0954	0.9129	0.9563	1.2549	0.0912	1.0954	0.0693	1.3149	0.1885
OTUB2	1.2428	0.8046	0.9372	1.6481	0.2174	1.2428	0.144	1.5094	0.1312
OTUB1	1.5345	0.6517	1.1479	2.0514	0.4282	1.5345	0.1481	2.8914	0.0038
PPIA	1.1472	0.8717	0.8134	1.6179	0.1373	1.1472	0.1754	0.7828	0.4337
CD200	0.9853	1.0149	0.9137	1.0625	-0.0148	0.9853	0.0385	-0.3852	0.7001
CR2	1.0341	0.967	0.911	1.1738	0.0335	1.0341	0.0647	0.5185	0.6041
CALM1	1.3745	0.7275	0.9878	1.9125	0.3181	1.3745	0.1685	1.8872	0.0591
NXN	1.0212	0.9792	0.8622	1.2096	0.021	1.0212	0.0864	0.2429	0.8081
SPON2	1.224	0.817	1.0427	1.4367	0.2021	1.224	0.0818	2.4718	0.0134
TCF4	1.0509	0.9515	0.9102	1.2134	0.0497	1.0509	0.0733	0.6776	0.4981
TNFRSF12A	1.0916	0.9161	0.9442	1.2621	0.0877	1.0916	0.074	1.1841	0.2364
TLR10	1.0109	0.9892	0.8793	1.1622	0.0108	1.0109	0.0712	0.1524	0.8788
CARD6	1.318	0.7588	0.9658	1.7986	0.2761	1.318	0.1586	1.7404	0.0818
C6	0.9754	1.0252	0.7293	1.3044	-0.0249	0.9754	0.1483	-0.1681	0.8665
CTSD	1.1972	0.8353	1.0162	1.4103	0.18	1.1972	0.0836	2.1525	0.0314
C1QBP	0.9882	1.012	0.7537	1.2955	-0.0119	0.9882	0.1382	-0.0861	0.9314
CSK	1.5079	0.6632	1.1228	2.0249	0.4107	1.5079	0.1504	2.73	0.0063
SCAMP5	1.2479	0.8013	1.0646	1.4629	0.2215	1.2479	0.0811	2.7316	0.0063
PSTPIP1	1.2003	0.8331	1.0241	1.4068	0.1825	1.2003	0.081	2.2537	0.0242
CTSH	1.0945	0.9136	0.9799	1.2226	0.0903	1.0945	0.0565	1.6	0.1096
TRIM22	1.0563	0.9467	0.7559	1.4762	0.0548	1.0563	0.1707	0.321	0.7482
NLRP14	1.0222	0.9782	0.8604	1.2145	0.022	1.0222	0.0879	0.2502	0.8024
MAP2K3	1.3297	0.7521	1.0078	1.7545	0.2849	1.3297	0.1414	2.0146	0.0439
SARM1	1.2957	0.7718	1.0926	1.5364	0.259	1.2957	0.087	2.9788	0.0029
CD63	1.1874	0.8422	0.9221	1.5291	0.1718	1.1874	0.129	1.3312	0.1831
BMX	0.9455	1.0576	0.8729	1.0242	-0.056	0.9455	0.0408	-1.3738	0.1695
NFKBIB	1.5872	0.63	1.2069	2.0872	0.462	1.5872	0.1397	3.3059	0.0009
STAT5B	0.8168	1.2243	0.5726	1.1651	-0.2024	0.8168	0.1812	-1.1166	0.2641
SOCS5	1.1766	0.8499	0.759	1.8239	0.1626	1.1766	0.2237	0.7271	0.4672
REL	1.0654	0.9386	0.7214	1.5737	0.0634	1.0654	0.199	0.3186	0.75
SLAMF9	1.0001	0.9999	0.8655	1.1555	0.0001	1.0001	0.0737	0.001	0.9992
SLAMF6	1.0212	0.9792	0.8664	1.2037	0.021	1.0212	0.0839	0.2503	0.8023
SLAMF7	0.9822	1.0182	0.8566	1.1262	-0.018	0.9822	0.0698	-0.2577	0.7966
