# Supplementary material for: Identification of an Immune-Related Gene Signature Based on Immunogenomic Landscape Analysis to Predict the Prognosis of Adult Acute Myeloid Leukemia Patients
Source: Front Oncol. 2020 Nov 20;10:574939. doi: 10.3389/fonc.2020.574939 (PMC7714942; doi:10.3389/fonc.2020.574939)
Supplement: Supplementary file 4 [file Table_3.xls]

## Sheet: gesa_res
ID	setSize	enrichmentScore	NES	pvalue	p.adjust	qvalues	rank
gse16522 memory vs naive anti cd3cd28 stim cd8 tcell dn	10	-0.620365	-1.70342	0.0196353	0.0196353	0.518054	44
gse2706 unstim vs 2h lps and r848 dc dn	12	-0.539539	-1.55927	0.0443213	0.0443213	0.518054	55
gse24634 il4 vs ctrl treated naive cd4 tcell day5 dn	16	-0.490754	-1.55664	0.0455764	0.0455764	0.518054	73
gse22886 ctrl vs lps 24h dc dn	17	-0.488559	-1.57831	0.0468541	0.0468541	0.518054	46
gse22886 day1 vs day7 monocyte in culture up	11	-0.548497	-1.54118	0.0490884	0.0490884	0.518054	44
