# Supplementary material for: Identification of an Immune-Related Gene Signature Based on Immunogenomic Landscape Analysis to Predict the Prognosis of Adult Acute Myeloid Leukemia Patients
Source: Front Oncol. 2020 Nov 20;10:574939. doi: 10.3389/fonc.2020.574939 (PMC7714942; doi:10.3389/fonc.2020.574939)
Supplement: Supplementary file 5 [file Table_4.xls]

## Sheet: laml_mut_hub
Patient	Chr	Start_position	End_position	Reference	Alternate	Variant_freq	Ref_freq	Hugo_Symbol	Variant_Classification	HGVSp_Short
TCGA-AB-2807	10	104157384	104157384	T	C	16	392	NFKB2	Silent	p.S201S
TCGA-AB-2808	11	102398630	102398631	-	T	4	42	MMP7	Frame_Shift_Ins	p.F65Ifs*37
TCGA-AB-2826	8	67064833	67064833	C	A	9	236	TRIM55	Missense_Mutation	p.P403T
TCGA-AB-2828	19	13063594	13063594	G	A	5	41	RAD23A	Missense_Mutation	p.G302D
TCGA-AB-2833	11	102401405	102401405	C	T	16	97	MMP7	Silent	p.V9V
TCGA-AB-2833	12	57490476	57490476	T	A	4	60	STAT6	Missense_Mutation	p.E808V
TCGA-AB-2833	21	46328048	46328048	C	T	11	1	ITGB2	Intron	.
